# Supplementary material for: 3,9-Dimethyl-3,9-bis­(4-nitro­phen­yl)-2,4,8,10-tetra­oxaspiro­[5.5]undeca­ne
Source: Acta Crystallogr Sect E Struct Rep Online. 2011 May 7;67(Pt 6):o1319. doi: 10.1107/S1600536811015017 (PMC3120352; doi:10.1107/S1600536811015017)
Supplement: Supplementary file 1 [file e-67-o1319-sup1.cif]

##############################################################################
#                                                                            #
# This CIF contains the data in a paper accepted for publication in          #
# Acta Crystallographica Section E. It conforms to the requirements of       #
# Notes for Authors for Acta Crystallographica Section E, and has been       #
# peer reviewed under the auspices of the IUCr Commission on Journals.       #
#                                                                            #
# Full details of the Crystallographic Information File format               #
# are given in the paper "The Crystallographic Information File (CIF):       #
# a New Standard Archive File for Crystallography" by S. R. Hall, F. H.      #
# Allen and I. D. Brown [Acta Cryst. (1991), A47, 655-685].                  #
#                                                                            #
# The current version of the core CIF dictionary is obtainable from          #
# ftp://ftp.iucr.org/pub/cif_core.dic.                                       #
#                                                                            #
# Software is freely available for graphical display of the structure(s)     #
# in this CIF. For information consult the CIF software page                 #
# http://www.iucr.org/resources/cif/software.                                #
#                                                                            #
# This file may be used for bona fide research purposes within the           #
# scientific community so long as proper attribution is given to the journal # 
# article from which it was obtained.                                        #
#                                                                            #
##############################################################################
data_I
_audit_creation_method     SHELXL-97
_chemical_name_systematic
;
3,9-Dimethyl-3,9-bis(4-nitrophenyl)-2,4,8,10-tetraoxaspiro[5.5]undecane
;
_chemical_name_common     ?
_chemical_formula_moiety     'C21 H22 N2 O8'
_chemical_formula_sum     'C21 H22 N2 O8'
_chemical_formula_iupac     'C21 H22 N2 O8'
_chemical_formula_weight     430.41
_chemical_melting_point     ?
_symmetry_cell_setting     triclinic
_symmetry_space_group_name_H-M     'P -1'
_symmetry_space_group_name_Hall     '-P 1'
loop_
    _symmetry_equiv_pos_as_xyz
    'x, y, z'
    '-x, -y, -z'
_cell_length_a     7.4215(12)
_cell_length_b     11.8790(18)
_cell_length_c     13.522(3)
_cell_angle_alpha     115.280(4)
_cell_angle_beta     94.426(4)
_cell_angle_gamma     103.444(3)
_cell_volume     1027.0(3)
_cell_formula_units_Z     2
_cell_measurement_reflns_used     3502
_cell_measurement_theta_min     2.88
_cell_measurement_theta_max     30.20
_cell_measurement_temperature     295(2)
_exptl_crystal_description     block
_exptl_crystal_colour     colorless
_exptl_crystal_size_max     0.21
_exptl_crystal_size_mid     0.21
_exptl_crystal_size_min     0.16
_exptl_crystal_density_diffrn     1.392
_exptl_crystal_density_meas     ?
_exptl_crystal_density_method     'not measured'
_exptl_crystal_F_000     452
_exptl_absorpt_coefficient_mu     0.108
_exptl_absorpt_correction_type     multi-scan
_exptl_absorpt_process_details     '(<i>SADABS</i>; Sheldrick, 2003)'
_exptl_absorpt_correction_T_min     0.9757
_exptl_absorpt_correction_T_max     0.9859
_exptl_special_details
;
;
_diffrn_ambient_temperature     295(2)
_diffrn_radiation_type     MoK\a
_diffrn_radiation_wavelength     0.71073
_diffrn_radiation_source     'fine-focus sealed tube'
_diffrn_radiation_monochromator     graphite
_diffrn_measurement_device_type     'Bruker APEXII CCD'
_diffrn_measurement_method     '\f and \w'
_diffrn_detector_area_resol_mean     ?
_diffrn_reflns_number     5588
_diffrn_reflns_av_R_equivalents     0.0223
_diffrn_reflns_av_sigmaI/netI     0.0383
_diffrn_reflns_theta_min     1.70
_diffrn_reflns_theta_max     25.00
_diffrn_reflns_theta_full     25.00
_diffrn_measured_fraction_theta_max     0.989
_diffrn_measured_fraction_theta_full     0.989
_diffrn_reflns_limit_h_min     -8
_diffrn_reflns_limit_h_max     8
_diffrn_reflns_limit_k_min     -14
_diffrn_reflns_limit_k_max     14
_diffrn_reflns_limit_l_min     -16
_diffrn_reflns_limit_l_max     11
_refine_special_details
;
Refinement of <i>F</i>^2^ against ALL reflections. The weighted <i>R</i>-factor
<i>wR</i> and goodness of fit <i>S</i> are based on <i>F</i>^2^, conventional
<i>R</i>-factors <i>R</i> are based on <i>F</i>, with <i>F</i> set to zero for
negative <i>F</i>^2^. The threshold expression of <i>F</i>^2^ >
\s(<i>F</i>^2^) is used only for calculating <i>R</i>-factors(gt) <i>etc</i>.
and is not relevant to the choice of reflections for refinement.
<i>R</i>-factors based on <i>F</i>^2^ are statistically about twice as large
as those based on <i>F</i>, and <i>R</i>- factors based on ALL data will be
even larger.
;
_reflns_number_total     3563
_reflns_number_gt     2980
_reflns_threshold_expression     I>2\s(I)
_refine_ls_structure_factor_coef     Fsqd
_refine_ls_matrix_type     full
_refine_ls_R_factor_all     0.0614
_refine_ls_R_factor_gt     0.0507
_refine_ls_wR_factor_gt     0.1666
_refine_ls_wR_factor_ref     0.1866
_refine_ls_goodness_of_fit_ref     1.065
_refine_ls_restrained_S_all     1.073
_refine_ls_number_reflns     3563
_refine_ls_number_parameters     282
_refine_ls_number_restraints     12
_refine_ls_hydrogen_treatment     constr
_refine_ls_weighting_scheme     calc
_refine_ls_weighting_details
         'calc w=1/[\s^2^(Fo^2^)+(0.1350P)^2^+0.1621P] where P=(Fo^2^+2Fc^2^)/3'
_atom_sites_solution_hydrogens     geom
_atom_sites_solution_primary     direct
_atom_sites_solution_secondary     difmap
_refine_ls_shift/su_max     0.000
_refine_ls_shift/su_mean     0.000
_refine_diff_density_max     0.372
_refine_diff_density_min     -0.262
_refine_ls_extinction_method     none
_refine_ls_extinction_coef     ?
loop_
    _atom_type_symbol
    _atom_type_description
    _atom_type_scat_dispersion_real
    _atom_type_scat_dispersion_imag
    _atom_type_scat_source
    'C' 'C' 0.0033 0.0016
                         'International Tables Vol C Tables 4.2.6.8 and 6.1.1.4'
    'H' 'H' 0.0000 0.0000
                         'International Tables Vol C Tables 4.2.6.8 and 6.1.1.4'
    'N' 'N' 0.0061 0.0033
                         'International Tables Vol C Tables 4.2.6.8 and 6.1.1.4'
    'O' 'O' 0.0106 0.0060
                         'International Tables Vol C Tables 4.2.6.8 and 6.1.1.4'
_computing_data_collection     'APEX2 (Bruker, 2007)'
_computing_cell_refinement     'SAINT (Bruker, 2007)'
_computing_data_reduction     'SAINT (Bruker, 2007)'
_computing_structure_solution     'SHELXS97 (Sheldrick, 2008)'
_computing_structure_refinement     'SHELXL97 (Sheldrick, 2008)'
_computing_molecular_graphics     'SHELXTL (Sheldrick, 2008)'
_computing_publication_material     'SHELXTL (Sheldrick, 2008)'
loop_
    _atom_site_type_symbol
    _atom_site_label
    _atom_site_fract_x
    _atom_site_fract_y
    _atom_site_fract_z
    _atom_site_U_iso_or_equiv
    _atom_site_adp_type
    _atom_site_calc_flag
    _atom_site_refinement_flags
    _atom_site_occupancy
    _atom_site_symmetry_multiplicity
    _atom_site_disorder_assembly
    _atom_site_disorder_group
    N N1 1.2247(3) 0.6344(2) 0.63022(16) 0.0321(5) Uani d U 1 1 . .
    N N2 0.1620(3) 0.14798(18) -0.42929(16) 0.0254(5) Uani d . 1 1 . .
    O O1 1.2782(3) 0.5766(2) 0.67765(15) 0.0451(5) Uani d . 1 1 . .
    O O2 1.1755(3) 0.73336(19) 0.67867(14) 0.0424(5) Uani d U 1 1 . .
    O O3 0.2195(3) 0.18113(19) -0.49758(15) 0.0398(5) Uani d . 1 1 . .
    O O4 -0.0012(2) 0.13861(17) -0.41184(15) 0.0346(4) Uani d . 1 1 . .
    O O5 1.2135(2) 0.31399(14) 0.10612(12) 0.0205(4) Uani d . 1 1 . .
    O O6 1.1156(2) 0.48954(14) 0.11022(12) 0.0209(4) Uani d . 1 1 . .
    O O7 0.86957(19) 0.10427(13) -0.16096(12) 0.0192(4) Uani d . 1 1 . .
    O O8 0.6406(2) 0.06651(14) -0.06059(12) 0.0238(4) Uani d . 1 1 . .
    C C1 1.2214(3) 0.5840(2) 0.51053(18) 0.0242(5) Uani d . 1 1 . .
    C C2 1.2715(3) 0.4717(2) 0.45462(19) 0.0254(5) Uani d . 1 1 . .
    H H2A 1.3038 0.4270 0.4920 0.030 Uiso calc R 1 1 . .
    C C3 1.2728(3) 0.4269(2) 0.34267(18) 0.0231(5) Uani d . 1 1 . .
    H H3A 1.3069 0.3515 0.3041 0.028 Uiso calc R 1 1 . .
    C C4 1.2233(3) 0.4939(2) 0.28631(17) 0.0195(5) Uani d . 1 1 . .
    C C5 1.1707(3) 0.6059(2) 0.34539(18) 0.0224(5) Uani d . 1 1 . .
    H H5 1.1353 0.6501 0.3083 0.027 Uiso calc R 1 1 . .
    C C6 1.1703(3) 0.6524(2) 0.45800(18) 0.0244(5) Uani d . 1 1 . .
    H H6 1.1366 0.7278 0.4973 0.029 Uiso calc R 1 1 . .
    C C7 1.2414(3) 0.4498(2) 0.16478(17) 0.0199(5) Uani d . 1 1 . .
    C C8 1.4377(3) 0.5140(2) 0.15867(19) 0.0264(5) Uani d . 1 1 . .
    H H8A 1.5284 0.4917 0.1958 0.040 Uiso calc R 1 1 . .
    H H8B 1.4615 0.6069 0.1944 0.040 Uiso calc R 1 1 . .
    H H8C 1.4484 0.4846 0.0819 0.040 Uiso calc R 1 1 . .
    C C9 1.0213(3) 0.2363(2) 0.08616(17) 0.0215(5) Uani d . 1 1 . .
    H H9A 0.9863 0.2480 0.1568 0.026 Uiso calc R 1 1 . .
    H H9B 1.0111 0.1449 0.0421 0.026 Uiso calc R 1 1 . .
    C C10 0.9207(3) 0.4212(2) 0.09267(17) 0.0211(5) Uani d . 1 1 . .
    H H10A 0.8431 0.4507 0.0534 0.025 Uiso calc R 1 1 . .
    H H10B 0.8844 0.4397 0.1641 0.025 Uiso calc R 1 1 . .
    C C11 0.8872(3) 0.2752(2) 0.02479(17) 0.0200(5) Uani d . 1 1 . .
    C C12 0.9199(3) 0.2421(2) -0.09323(17) 0.0187(5) Uani d . 1 1 . .
    H H12A 0.8447 0.2786 -0.1264 0.022 Uiso calc R 1 1 . .
    H H12B 1.0520 0.2806 -0.0901 0.022 Uiso calc R 1 1 . .
    C C13 0.6814(3) 0.2026(2) 0.01311(18) 0.0236(5) Uani d . 1 1 . .
    H H13A 0.6576 0.2144 0.0859 0.028 Uiso calc R 1 1 . .
    H H13B 0.5984 0.2386 -0.0156 0.028 Uiso calc R 1 1 . .
    C C14 0.6799(3) 0.0390(2) -0.16773(17) 0.0205(5) Uani d . 1 1 . .
    C C15 0.6618(3) -0.1047(2) -0.22524(19) 0.0282(5) Uani d . 1 1 . .
    H H15A 0.7513 -0.1229 -0.1834 0.042 Uiso calc R 1 1 . .
    H H15B 0.6865 -0.1289 -0.2991 0.042 Uiso calc R 1 1 . .
    H H15C 0.5360 -0.1537 -0.2298 0.042 Uiso calc R 1 1 . .
    C C16 0.5415(3) 0.07090(19) -0.23489(17) 0.0192(5) Uani d . 1 1 . .
    C C17 0.5956(3) 0.0991(2) -0.31997(17) 0.0195(5) Uani d . 1 1 . .
    H H17 0.7169 0.1014 -0.3338 0.023 Uiso calc R 1 1 . .
    C C18 0.4722(3) 0.1238(2) -0.38398(17) 0.0204(5) Uani d . 1 1 . .
    H H18 0.5097 0.1443 -0.4398 0.024 Uiso calc R 1 1 . .
    C C19 0.2916(3) 0.1176(2) -0.36354(17) 0.0208(5) Uani d . 1 1 . .
    C C20 0.2302(3) 0.0863(2) -0.28153(18) 0.0232(5) Uani d . 1 1 . .
    H H20 0.1073 0.0812 -0.2699 0.028 Uiso calc R 1 1 . .
    C C21 0.3573(3) 0.0631(2) -0.21751(18) 0.0236(5) Uani d . 1 1 . .
    H H21 0.3192 0.0419 -0.1621 0.028 Uiso calc R 1 1 . .
loop_
    _atom_site_aniso_label
    _atom_site_aniso_U_11
    _atom_site_aniso_U_22
    _atom_site_aniso_U_33
    _atom_site_aniso_U_12
    _atom_site_aniso_U_13
    _atom_site_aniso_U_23
    N1 0.0187(10) 0.0450(13) 0.0191(10) -0.0053(9) -0.0021(8) 0.0112(9)
    N2 0.0205(10) 0.0278(10) 0.0265(10) 0.0095(8) 0.0042(8) 0.0100(9)
    O1 0.0418(11) 0.0681(14) 0.0253(9) 0.0071(10) 0.0027(8) 0.0266(10)
    O2 0.0362(10) 0.0535(12) 0.0220(9) 0.0097(9) 0.0090(8) 0.0045(8)
    O3 0.0348(10) 0.0605(13) 0.0410(11) 0.0205(9) 0.0092(8) 0.0349(10)
    O4 0.0220(9) 0.0451(10) 0.0416(10) 0.0175(8) 0.0069(7) 0.0203(9)
    O5 0.0209(8) 0.0203(8) 0.0193(8) 0.0082(6) 0.0035(6) 0.0072(6)
    O6 0.0240(8) 0.0224(8) 0.0189(8) 0.0084(6) 0.0036(6) 0.0111(6)
    O7 0.0163(7) 0.0208(8) 0.0186(7) 0.0058(6) 0.0036(6) 0.0072(6)
    O8 0.0253(8) 0.0256(8) 0.0206(8) 0.0037(7) 0.0038(6) 0.0127(7)
    C1 0.0158(10) 0.0328(12) 0.0165(11) -0.0022(9) 0.0014(8) 0.0097(10)
    C2 0.0214(11) 0.0306(12) 0.0237(11) 0.0004(9) -0.0023(9) 0.0168(10)
    C3 0.0224(11) 0.0208(11) 0.0239(11) 0.0031(9) 0.0002(9) 0.0106(9)
    C4 0.0149(10) 0.0222(11) 0.0194(11) 0.0027(8) 0.0020(8) 0.0094(9)
    C5 0.0220(11) 0.0233(11) 0.0216(11) 0.0064(9) 0.0024(9) 0.0105(9)
    C6 0.0191(11) 0.0256(11) 0.0216(11) 0.0041(9) 0.0042(9) 0.0059(9)
    C7 0.0225(11) 0.0203(11) 0.0185(11) 0.0082(9) 0.0037(9) 0.0096(9)
    C8 0.0265(12) 0.0297(12) 0.0236(12) 0.0069(10) 0.0086(9) 0.0131(10)
    C9 0.0250(11) 0.0197(11) 0.0180(10) 0.0056(9) 0.0031(9) 0.0076(9)
    C10 0.0231(11) 0.0253(11) 0.0159(10) 0.0092(9) 0.0032(8) 0.0095(9)
    C11 0.0217(11) 0.0234(11) 0.0174(11) 0.0086(9) 0.0057(8) 0.0103(9)
    C12 0.0188(10) 0.0192(10) 0.0175(11) 0.0048(8) 0.0030(8) 0.0085(9)
    C13 0.0245(11) 0.0287(12) 0.0171(10) 0.0089(9) 0.0056(9) 0.0092(9)
    C14 0.0191(11) 0.0227(11) 0.0184(11) 0.0054(9) 0.0040(8) 0.0086(9)
    C15 0.0284(12) 0.0228(12) 0.0296(12) 0.0057(10) -0.0020(10) 0.0107(10)
    C16 0.0179(10) 0.0158(10) 0.0202(11) 0.0043(8) 0.0030(8) 0.0055(9)
    C17 0.0163(10) 0.0228(11) 0.0174(10) 0.0056(8) 0.0059(8) 0.0070(9)
    C18 0.0188(10) 0.0234(11) 0.0171(10) 0.0045(9) 0.0057(8) 0.0080(9)
    C19 0.0193(11) 0.0186(10) 0.0199(11) 0.0065(8) 0.0006(8) 0.0048(9)
    C20 0.0167(10) 0.0281(12) 0.0242(11) 0.0080(9) 0.0090(9) 0.0099(10)
    C21 0.0206(11) 0.0268(12) 0.0243(11) 0.0054(9) 0.0087(9) 0.0127(10)
_geom_special_details
;
All e.s.d.'s (except the e.s.d. in the dihedral angle between two l.s. planes)
are estimated using the full covariance matrix. The cell e.s.d.'s are taken
into account individually in the estimation of e.s.d.'s in distances, angles
and torsion angles; correlations between e.s.d.'s in cell parameters are only
used when they are defined by crystal symmetry. An approximate (isotropic)
treatment of cell e.s.d.'s is used for estimating e.s.d.'s involving l.s.
planes.
;
loop_
    _geom_bond_atom_site_label_1
    _geom_bond_atom_site_label_2
    _geom_bond_site_symmetry_2
    _geom_bond_distance
    _geom_bond_publ_flag
    N1 O1 . 1.226(3) ?
    N1 O2 . 1.234(3) ?
    N1 C1 . 1.462(3) ?
    N2 O3 . 1.218(2) ?
    N2 O4 . 1.240(2) ?
    N2 C19 . 1.466(3) ?
    O5 C7 . 1.414(2) ?
    O5 C9 . 1.441(2) ?
    O6 C7 . 1.426(2) ?
    O6 C10 . 1.430(2) ?
    O7 C14 . 1.415(2) ?
    O7 C12 . 1.428(2) ?
    O8 C14 . 1.413(2) ?
    O8 C13 . 1.431(3) ?
    C1 C2 . 1.379(3) ?
    C1 C6 . 1.379(3) ?
    C2 C3 . 1.375(3) ?
    C2 H2A . 0.9300 ?
    C3 C4 . 1.400(3) ?
    C3 H3A . 0.9300 ?
    C4 C5 . 1.393(3) ?
    C4 C7 . 1.525(3) ?
    C5 C6 . 1.381(3) ?
    C5 H5 . 0.9300 ?
    C6 H6 . 0.9300 ?
    C7 C8 . 1.506(3) ?
    C8 H8A . 0.9600 ?
    C8 H8B . 0.9600 ?
    C8 H8C . 0.9600 ?
    C9 C11 . 1.519(3) ?
    C9 H9A . 0.9700 ?
    C9 H9B . 0.9700 ?
    C10 C11 . 1.522(3) ?
    C10 H10A . 0.9700 ?
    C10 H10B . 0.9700 ?
    C11 C12 . 1.526(3) ?
    C11 C13 . 1.528(3) ?
    C12 H12A . 0.9700 ?
    C12 H12B . 0.9700 ?
    C13 H13A . 0.9700 ?
    C13 H13B . 0.9700 ?
    C14 C15 . 1.510(3) ?
    C14 C16 . 1.534(3) ?
    C15 H15A . 0.9600 ?
    C15 H15B . 0.9600 ?
    C15 H15C . 0.9600 ?
    C16 C17 . 1.391(3) ?
    C16 C21 . 1.393(3) ?
    C17 C18 . 1.376(3) ?
    C17 H17 . 0.9300 ?
    C18 C19 . 1.381(3) ?
    C18 H18 . 0.9300 ?
    C19 C20 . 1.388(3) ?
    C20 C21 . 1.384(3) ?
    C20 H20 . 0.9300 ?
    C21 H21 . 0.9300 ?
loop_
    _geom_angle_atom_site_label_1
    _geom_angle_atom_site_label_2
    _geom_angle_atom_site_label_3
    _geom_angle_site_symmetry_1
    _geom_angle_site_symmetry_3
    _geom_angle
    _geom_angle_publ_flag
    O1 N1 O2 . . 123.3(2) ?
    O1 N1 C1 . . 118.2(2) ?
    O2 N1 C1 . . 118.6(2) ?
    O3 N2 O4 . . 123.52(19) ?
    O3 N2 C19 . . 118.69(18) ?
    O4 N2 C19 . . 117.79(18) ?
    C7 O5 C9 . . 113.97(15) ?
    C7 O6 C10 . . 113.62(14) ?
    C14 O7 C12 . . 113.49(15) ?
    C14 O8 C13 . . 113.91(15) ?
    C2 C1 C6 . . 122.4(2) ?
    C2 C1 N1 . . 119.3(2) ?
    C6 C1 N1 . . 118.3(2) ?
    C3 C2 C1 . . 118.90(19) ?
    C3 C2 H2A . . 120.5 ?
    C1 C2 H2A . . 120.5 ?
    C2 C3 C4 . . 120.5(2) ?
    C2 C3 H3A . . 119.7 ?
    C4 C3 H3A . . 119.7 ?
    C5 C4 C3 . . 118.81(19) ?
    C5 C4 C7 . . 121.08(18) ?
    C3 C4 C7 . . 119.96(19) ?
    C6 C5 C4 . . 121.19(19) ?
    C6 C5 H5 . . 119.4 ?
    C4 C5 H5 . . 119.4 ?
    C1 C6 C5 . . 118.1(2) ?
    C1 C6 H6 . . 120.9 ?
    C5 C6 H6 . . 120.9 ?
    O5 C7 O6 . . 111.16(15) ?
    O5 C7 C8 . . 106.19(17) ?
    O6 C7 C8 . . 106.18(16) ?
    O5 C7 C4 . . 112.31(16) ?
    O6 C7 C4 . . 110.65(16) ?
    C8 C7 C4 . . 110.07(17) ?
    C7 C8 H8A . . 109.5 ?
    C7 C8 H8B . . 109.5 ?
    H8A C8 H8B . . 109.5 ?
    C7 C8 H8C . . 109.5 ?
    H8A C8 H8C . . 109.5 ?
    H8B C8 H8C . . 109.5 ?
    O5 C9 C11 . . 110.63(16) ?
    O5 C9 H9A . . 109.5 ?
    C11 C9 H9A . . 109.5 ?
    O5 C9 H9B . . 109.5 ?
    C11 C9 H9B . . 109.5 ?
    H9A C9 H9B . . 108.1 ?
    O6 C10 C11 . . 110.27(16) ?
    O6 C10 H10A . . 109.6 ?
    C11 C10 H10A . . 109.6 ?
    O6 C10 H10B . . 109.6 ?
    C11 C10 H10B . . 109.6 ?
    H10A C10 H10B . . 108.1 ?
    C9 C11 C10 . . 107.29(16) ?
    C9 C11 C12 . . 111.57(17) ?
    C10 C11 C12 . . 110.46(16) ?
    C9 C11 C13 . . 111.03(16) ?
    C10 C11 C13 . . 109.82(17) ?
    C12 C11 C13 . . 106.70(17) ?
    O7 C12 C11 . . 110.82(16) ?
    O7 C12 H12A . . 109.5 ?
    C11 C12 H12A . . 109.5 ?
    O7 C12 H12B . . 109.5 ?
    C11 C12 H12B . . 109.5 ?
    H12A C12 H12B . . 108.1 ?
    O8 C13 C11 . . 110.95(16) ?
    O8 C13 H13A . . 109.4 ?
    C11 C13 H13A . . 109.4 ?
    O8 C13 H13B . . 109.4 ?
    C11 C13 H13B . . 109.4 ?
    H13A C13 H13B . . 108.0 ?
    O8 C14 O7 . . 111.31(16) ?
    O8 C14 C15 . . 106.00(17) ?
    O7 C14 C15 . . 106.04(16) ?
    O8 C14 C16 . . 111.73(16) ?
    O7 C14 C16 . . 111.13(16) ?
    C15 C14 C16 . . 110.34(17) ?
    C14 C15 H15A . . 109.5 ?
    C14 C15 H15B . . 109.5 ?
    H15A C15 H15B . . 109.5 ?
    C14 C15 H15C . . 109.5 ?
    H15A C15 H15C . . 109.5 ?
    H15B C15 H15C . . 109.5 ?
    C17 C16 C21 . . 119.12(19) ?
    C17 C16 C14 . . 119.69(18) ?
    C21 C16 C14 . . 121.04(18) ?
    C18 C17 C16 . . 120.94(19) ?
    C18 C17 H17 . . 119.5 ?
    C16 C17 H17 . . 119.5 ?
    C17 C18 C19 . . 118.60(19) ?
    C17 C18 H18 . . 120.7 ?
    C19 C18 H18 . . 120.7 ?
    C18 C19 C20 . . 122.33(19) ?
    C18 C19 N2 . . 118.64(18) ?
    C20 C19 N2 . . 119.01(18) ?
    C21 C20 C19 . . 118.04(19) ?
    C21 C20 H20 . . 121.0 ?
    C19 C20 H20 . . 121.0 ?
    C20 C21 C16 . . 120.92(19) ?
    C20 C21 H21 . . 119.5 ?
    C16 C21 H21 . . 119.5 ?
loop_
    _geom_torsion_atom_site_label_1
    _geom_torsion_atom_site_label_2
    _geom_torsion_atom_site_label_3
    _geom_torsion_atom_site_label_4
    _geom_torsion_site_symmetry_1
    _geom_torsion_site_symmetry_2
    _geom_torsion_site_symmetry_3
    _geom_torsion_site_symmetry_4
    _geom_torsion
    _geom_torsion_publ_flag
    O1 N1 C1 C2 . . . . 2.3(3) ?
    O2 N1 C1 C2 . . . . -178.41(19) ?
    O1 N1 C1 C6 . . . . -176.8(2) ?
    O2 N1 C1 C6 . . . . 2.5(3) ?
    C6 C1 C2 C3 . . . . 0.8(3) ?
    N1 C1 C2 C3 . . . . -178.31(18) ?
    C1 C2 C3 C4 . . . . -0.3(3) ?
    C2 C3 C4 C5 . . . . -0.7(3) ?
    C2 C3 C4 C7 . . . . 174.82(19) ?
    C3 C4 C5 C6 . . . . 1.2(3) ?
    C7 C4 C5 C6 . . . . -174.24(19) ?
    C2 C1 C6 C5 . . . . -0.3(3) ?
    N1 C1 C6 C5 . . . . 178.84(18) ?
    C4 C5 C6 C1 . . . . -0.8(3) ?
    C9 O5 C7 O6 . . . . -54.6(2) ?
    C9 O5 C7 C8 . . . . -169.62(16) ?
    C9 O5 C7 C4 . . . . 70.0(2) ?
    C10 O6 C7 O5 . . . . 55.6(2) ?
    C10 O6 C7 C8 . . . . 170.66(16) ?
    C10 O6 C7 C4 . . . . -69.9(2) ?
    C5 C4 C7 O5 . . . . -154.14(18) ?
    C3 C4 C7 O5 . . . . 30.5(3) ?
    C5 C4 C7 O6 . . . . -29.3(3) ?
    C3 C4 C7 O6 . . . . 155.32(18) ?
    C5 C4 C7 C8 . . . . 87.8(2) ?
    C3 C4 C7 C8 . . . . -87.6(2) ?
    C7 O5 C9 C11 . . . . 55.9(2) ?
    C7 O6 C10 C11 . . . . -57.5(2) ?
    O5 C9 C11 C10 . . . . -54.6(2) ?
    O5 C9 C11 C12 . . . . 66.6(2) ?
    O5 C9 C11 C13 . . . . -174.56(16) ?
    O6 C10 C11 C9 . . . . 55.5(2) ?
    O6 C10 C11 C12 . . . . -66.3(2) ?
    O6 C10 C11 C13 . . . . 176.29(15) ?
    C14 O7 C12 C11 . . . . 57.4(2) ?
    C9 C11 C12 O7 . . . . 66.9(2) ?
    C10 C11 C12 O7 . . . . -173.87(15) ?
    C13 C11 C12 O7 . . . . -54.5(2) ?
    C14 O8 C13 C11 . . . . -56.1(2) ?
    C9 C11 C13 O8 . . . . -68.0(2) ?
    C10 C11 C13 O8 . . . . 173.56(15) ?
    C12 C11 C13 O8 . . . . 53.8(2) ?
    C13 O8 C14 O7 . . . . 55.3(2) ?
    C13 O8 C14 C15 . . . . 170.19(16) ?
    C13 O8 C14 C16 . . . . -69.6(2) ?
    C12 O7 C14 O8 . . . . -55.9(2) ?
    C12 O7 C14 C15 . . . . -170.77(15) ?
    C12 O7 C14 C16 . . . . 69.3(2) ?
    O8 C14 C16 C17 . . . . 155.17(18) ?
    O7 C14 C16 C17 . . . . 30.2(2) ?
    C15 C14 C16 C17 . . . . -87.2(2) ?
    O8 C14 C16 C21 . . . . -29.4(3) ?
    O7 C14 C16 C21 . . . . -154.43(19) ?
    C15 C14 C16 C21 . . . . 88.2(2) ?
    C21 C16 C17 C18 . . . . 2.3(3) ?
    C14 C16 C17 C18 . . . . 177.83(18) ?
    C16 C17 C18 C19 . . . . -1.2(3) ?
    C17 C18 C19 C20 . . . . -0.5(3) ?
    C17 C18 C19 N2 . . . . 178.06(18) ?
    O3 N2 C19 C18 . . . . -2.0(3) ?
    O4 N2 C19 C18 . . . . 178.18(19) ?
    O3 N2 C19 C20 . . . . 176.7(2) ?
    O4 N2 C19 C20 . . . . -3.2(3) ?
    C18 C19 C20 C21 . . . . 1.1(3) ?
    N2 C19 C20 C21 . . . . -177.47(18) ?
    C19 C20 C21 C16 . . . . 0.0(3) ?
    C17 C16 C21 C20 . . . . -1.7(3) ?
    C14 C16 C21 C20 . . . . -177.16(19) ?
loop_
    _geom_hbond_atom_site_label_D
    _geom_hbond_atom_site_label_H
    _geom_hbond_atom_site_label_A
    _geom_hbond_site_symmetry_A
    _geom_hbond_distance_DH
    _geom_hbond_distance_HA
    _geom_hbond_distance_DA
    _geom_hbond_angle_DHA
    _geom_hbond_publ_flag
    C9 H9A O2 2_766 0.9700 2.5600 3.515(3) 168.00 yes
    C10 H10B O1 2_766 0.9700 2.5900 3.533(3) 164.00 yes
    C17 H17 O4 1_655 0.9300 2.4500 3.337(3) 160.00 yes
    C20 H20 O7 1_455 0.9300 2.3700 3.242(3) 155.00 yes
data_global
_journal_date_recd_electronic     2011-03-14
_journal_date_accepted     2011-04-21
_journal_name_full     'Acta Crystallographica, Section E'
_journal_year     2011
_journal_volume     67
_journal_issue      6
_journal_page_first     o1319
_journal_page_last     o1319
_journal_paper_category     QO
_journal_coeditor_code     IS2689
_publ_contact_author_name     'Xiuqin Zhang'
_publ_contact_author_address
;
High Technology Research Institute of Nanjing University, Changzhou 213162,
People's Republic of China
;
_publ_contact_author_email     'yu_bin235@hotmail.com'
_publ_contact_author_fax     ?
_publ_contact_author_phone     ?
_publ_section_title
;
3,9-Dimethyl-3,9-bis(4-nitrophenyl)-2,4,8,10-tetraoxaspiro[5.5]undecane
;
loop_
    _publ_author_name
    _publ_author_footnote
    _publ_author_address
    'Sun, Xiaoqiang' .
;
Key Laboratory of Fine Petrochemical Engineering,Changzhou University,
Changzhou 213164, People's Republic of China
;
    'Yu, Bin' .
;
High Technology Research Institute of Nanjing University, Changzhou 213162,
People's Republic of China
;
    'Zhang, Xiuqin' .
;
High Technology Research Institute of Nanjing University, Changzhou 213162,
People's Republic of China
;
    'Chao, Xuqiang' .
;
High Technology Research Institute of Nanjing University, Changzhou 213162,
People's Republic of China
;
    'Chen, Qiang' .
;
High Technology Research Institute of Nanjing University, Changzhou 213162,
People's Republic of China
;
