# Supplementary material for: 3,9-Dimethyl-3,9-bis­(4-nitro­phen­yl)-2,4,8,10-tetra­oxaspiro­[5.5]undeca­ne
Source: Acta Crystallogr Sect E Struct Rep Online. 2011 May 7;67(Pt 6):o1319. doi: 10.1107/S1600536811015017 (PMC3120352; doi:10.1107/S1600536811015017)
Supplement: Supplementary file 2 [file e-67-o1319-Isup2.hkl]

# 
# h,k,l, Fc-squared, Fo-squared, sigma(Fo-squared) and status flag 
# 
data_I
_shelx_title ' 091130B in P-1' 
_shelx_refln_list_code          4 
_shelx_F_calc_maximum      124.84 
_exptl_crystal_F_000       452.00 
_reflns_d_resolution_high  0.8409 
 
loop_ 
 _symmetry_equiv_pos_as_xyz 
 'x, y, z' 
 '-x, -y, -z' 
 
_cell_length_a     7.4215 
_cell_length_b    11.8790 
_cell_length_c    13.5215 
_cell_angle_alpha 115.280 
_cell_angle_beta   94.426 
_cell_angle_gamma 103.444 
 
_shelx_F_squared_multiplier     1.000 
 
loop_ 
 _refln_index_h 
 _refln_index_k 
 _refln_index_l 
 _refln_F_squared_calc 
 _refln_F_squared_meas 
 _refln_F_squared_sigma 
 _refln_observed_status 
   1   0   0      960.96     1110.00     22.83 o 
   2   0   0     6991.51     7946.49    161.60 o 
   3   0   0      402.85      475.62     27.14 o 
   4   0   0      139.19      173.01      4.26 o 
   5   0   0       24.29       28.19      1.82 o 
   6   0   0        8.90       10.03      2.33 o 
   7   0   0        2.21        2.07      1.35 o 
   8   0   0       14.64       11.48      3.16 o 
  -8   1   0        0.50        1.54      1.44 o 
  -7   1   0        3.06        4.03      1.44 o 
  -6   1   0     1055.31     1137.60     28.83 o 
  -5   1   0      290.54      305.41     34.36 o 
  -4   1   0      496.32      553.64     14.30 o 
  -3   1   0       43.08       12.31      1.33 o 
  -2   1   0      322.05      145.61      5.66 o 
  -1   1   0     4734.98     5208.47    124.32 o 
   0   1   0       60.11       57.95      1.18 o 
   1   1   0      447.97      486.61      8.63 o 
   2   1   0     3859.52     4500.17     91.63 o 
   3   1   0     4199.36     5144.88    104.70 o 
   4   1   0      413.31      493.74     12.83 o 
   5   1   0      156.28      182.52      4.70 o 
   6   1   0      254.59      252.09      7.53 o 
   7   1   0        2.82        3.99      2.50 o 
   8   1   0        0.85        2.83      2.66 o 
  -8   2   0        5.17        6.78      1.72 o 
  -7   2   0      110.07      126.00      4.76 o 
  -6   2   0       41.70       39.75      2.65 o 
  -5   2   0      153.61      191.70      8.32 o 
  -4   2   0      194.98      196.07      5.71 o 
  -3   2   0       52.77       62.60      2.35 o 
  -2   2   0      142.94      135.20      9.15 o 
  -1   2   0       48.30       52.59      2.50 o 
   0   2   0     1822.60     1821.12     35.76 o 
   1   2   0     9120.49     9224.99    160.34 o 
   2   2   0     2197.78     2500.58     51.08 o 
   3   2   0      831.18      846.17     21.06 o 
   4   2   0      117.55      112.12      3.17 o 
   5   2   0      169.65      196.32      5.01 o 
   6   2   0      269.56      258.60     11.15 o 
   7   2   0       40.55       42.27      4.33 o 
  -8   3   0       82.40       76.59      3.76 o 
  -7   3   0      192.23      199.70      6.47 o 
  -6   3   0        5.69        6.08      1.52 o 
  -5   3   0       16.64       24.05      3.08 o 
  -4   3   0        0.03        0.00      0.80 o 
  -3   3   0      410.98      509.93     13.05 o 
  -2   3   0      187.73       64.90      3.16 o 
  -1   3   0        5.59        3.83      0.83 o 
   0   3   0     3507.55     3509.03     68.86 o 
   1   3   0       49.41       48.71      1.70 o 
   2   3   0       78.88       73.37      2.12 o 
   3   3   0       51.16       62.22      2.14 o 
   4   3   0      448.19      490.72     19.85 o 
   5   3   0       73.37       68.03      2.65 o 
   6   3   0      116.86      100.84      5.99 o 
   7   3   0       44.31       53.25      4.83 o 
  -8   4   0       95.84      107.09      4.53 o 
  -7   4   0        3.61        1.35      1.40 o 
  -6   4   0       16.84       25.11      2.29 o 
  -5   4   0       25.72       34.52      2.41 o 
  -4   4   0        1.03        2.08      1.00 o 
  -3   4   0        9.28       13.26      1.18 o 
  -2   4   0       65.03       44.76      2.66 o 
  -1   4   0        6.11        5.16      1.00 o 
   0   4   0      675.50      631.61     13.22 o 
   1   4   0      430.01      467.53      9.93 o 
   2   4   0      214.77      230.08      5.32 o 
   3   4   0       97.52      123.13      3.41 o 
   4   4   0      178.53      190.39      6.30 o 
   5   4   0       96.28       88.15      4.49 o 
   6   4   0      236.75      188.54      8.99 o 
   7   4   0        8.93       11.32      3.00 o 
  -8   5   0        6.25        8.85      1.94 o 
  -7   5   0      183.68      187.65     16.72 o 
  -6   5   0       53.39       50.02      3.05 o 
  -4   5   0      324.83      252.44     10.32 o 
  -3   5   0        1.02        4.00      0.94 o 
  -2   5   0       74.27       64.22      2.58 o 
  -1   5   0      126.80      126.80      6.32 o 
   0   5   0     1968.35     2097.56     42.98 o 
   1   5   0      465.57      448.92      9.66 o 
   2   5   0       52.75       43.13      1.66 o 
   3   5   0      591.17      647.61     13.97 o 
   4   5   0       91.65       96.86      4.20 o 
   5   5   0       14.86       12.15      2.04 o 
   6   5   0       16.12       17.81      3.16 o 
  -8   6   0        6.70       10.15      2.66 o 
  -7   6   0       42.45       46.26      4.49 o 
  -6   6   0       52.38       59.74      4.66 o 
  -4   6   0       37.44       35.07      2.50 o 
  -3   6   0       14.52       22.53      1.94 o 
  -2   6   0      132.05      129.45      4.33 o 
  -1   6   0      832.18      954.66     19.95 o 
   0   6   0      805.27      845.49     21.96 o 
   1   6   0      955.14      963.21     23.76 o 
   2   6   0       91.04       94.21      2.80 o 
   3   6   0      759.99      797.62     21.44 o 
   4   6   0       54.03       49.29      3.11 o 
   5   6   0       91.73       88.41      4.32 o 
   6   6   0        1.70        5.99      2.66 o 
  -8   7   0        0.01        0.00      2.50 o 
  -7   7   0       37.60       41.10      4.33 o 
  -6   7   0       64.20       65.57      4.99 o 
  -5   7   0        1.18        3.16      2.00 o 
  -4   7   0       12.97       16.59      2.41 o 
  -3   7   0       30.12       33.82      2.39 o 
  -2   7   0      887.57      944.31     25.11 o 
  -1   7   0     1726.85     1824.14     37.70 o 
   0   7   0       37.87       37.88      1.87 o 
   1   7   0       37.60       37.41      6.57 o 
   2   7   0      569.01      570.81     22.63 o 
   3   7   0        4.14        4.69      1.56 o 
   4   7   0      322.39      318.41      9.83 o 
   5   7   0       36.93       43.93      5.99 o 
  -8   8   0       69.14       58.24      5.33 o 
  -7   8   0      271.93      274.41     12.65 o 
  -6   8   0       12.55       12.98      2.83 o 
  -5   8   0       58.78       63.40      4.83 o 
  -4   8   0      226.44      233.33      7.41 o 
  -3   8   0        1.75        2.02      1.35 o 
  -2   8   0      204.56      203.53      5.04 o 
  -1   8   0       37.25       31.84      1.92 o 
   0   8   0       38.73       46.04      2.14 o 
   1   8   0      472.88      488.74     13.51 o 
   2   8   0      238.94      234.51      7.48 o 
   3   8   0      286.05      307.36     14.98 o 
   4   8   0       26.53       24.13      4.49 o 
  -7   9   0       28.85       32.62      4.16 o 
  -6   9   0      172.12      169.41      8.82 o 
  -5   9   0       34.76       38.27      4.16 o 
  -4   9   0      219.63      231.12      7.47 o 
  -3   9   0      327.14      304.51      9.33 o 
  -2   9   0       19.77       21.87      1.58 o 
  -1   9   0        2.53        4.14      1.54 o 
   0   9   0        0.05        1.67      1.31 o 
   1   9   0        0.15        0.00      2.83 o 
   2   9   0        0.55        0.00      3.00 o 
   3   9   0        0.02        0.00      3.16 o 
   4   9   0       18.13       16.47      4.49 o 
  -7  10   0       48.18       56.08      5.16 o 
  -6  10   0      133.47      136.62      7.82 o 
  -5  10   0        2.40        5.66      2.50 o 
  -4  10   0      155.74      138.22      5.40 o 
  -3  10   0       16.92       23.53      3.43 o 
  -2  10   0      141.50      144.31      5.51 o 
  -1  10   0        4.03        5.83      1.60 o 
   0  10   0       14.96        7.49      3.49 o 
   1  10   0       23.01       16.81      4.16 o 
   2  10   0        0.01        0.00      3.16 o 
   3  10   0       39.75       46.10      6.32 o 
  -6  11   0       41.00       41.94      4.66 o 
  -5  11   0       27.56       29.79      3.99 o 
  -4  11   0        4.28        3.15      2.41 o 
  -3  11   0        7.41        9.60      1.94 o 
  -2  11   0       20.49       16.20      2.19 o 
  -1  11   0        0.66        0.17      3.16 o 
   0  11   0       45.16       52.75      6.32 o 
   1  11   0       26.44       30.62      5.16 o 
   2  11   0       13.44        9.98      4.16 o 
  -5  12   0      133.72      120.31      7.49 o 
  -4  12   0        0.21        0.00      2.16 o 
  -3  12   0       85.02       94.06      4.74 o 
  -2  12   0       97.76      112.66      8.32 o 
  -1  12   0        0.22        1.16      3.49 o 
   0  12   0       36.28       31.29      5.33 o 
   2 -13   1        8.46       15.64      4.49 o 
   3 -13   1       27.06       26.18      2.84 o 
  -1 -12   1        0.01        0.00      3.66 o 
   0 -12   1       40.77       34.61      5.33 o 
   1 -12   1       20.80       15.48      4.16 o 
   2 -12   1       14.62       14.06      4.24 o 
   3 -12   1        0.46        1.47      1.79 o 
   4 -12   1        0.72        1.66      2.16 o 
   5 -12   1       44.67       49.09      4.99 o 
  -2 -11   1       30.89       35.45      5.66 o 
  -1 -11   1       22.12       15.31      4.33 o 
   0 -11   1       20.05       13.98      3.99 o 
   1 -11   1        0.66        2.90      2.41 o 
   2 -11   1      140.60      114.85      4.88 o 
   3 -11   1        1.07        0.20      1.51 o 
   4 -11   1       29.67       23.16      2.46 o 
   5 -11   1        0.05        1.83      2.33 o 
   6 -11   1      221.04      231.64     11.32 o 
  -3 -10   1       14.17       18.31      4.49 o 
  -2 -10   1        9.04        7.99      3.83 o 
  -1 -10   1        6.94        3.99      3.16 o 
   0 -10   1       72.75       69.73      6.16 o 
   1 -10   1       18.91       18.72      2.06 o 
   2 -10   1       50.08       60.78      3.40 o 
   3 -10   1      253.30      253.84      8.10 o 
   4 -10   1        1.59        1.83      1.52 o 
   5 -10   1      168.24      171.40      8.82 o 
   6 -10   1       91.02       98.51      6.49 o 
   7 -10   1        1.38        3.99      2.50 o 
  -4  -9   1        5.18        2.83      3.49 o 
  -3  -9   1       84.28       96.68      7.82 o 
  -2  -9   1       10.39       11.65      3.49 o 
  -1  -9   1      122.56      128.47      8.32 o 
   0  -9   1        2.79        1.03      1.58 o 
   1  -9   1       11.91       11.07      1.24 o 
   2  -9   1       34.59       39.87      2.02 o 
   3  -9   1       70.78       63.14      6.91 o 
   4  -9   1       48.44       50.05      3.06 o 
   5  -9   1      283.01      293.05     12.81 o 
   6  -9   1       37.40       39.44      4.33 o 
   7  -9   1        1.58        3.00      2.33 o 
  -5  -8   1      120.07      128.47      9.15 o 
  -4  -8   1        0.49        0.00      3.00 o 
  -3  -8   1       38.33       39.77      5.33 o 
  -2  -8   1      364.60      362.01     10.43 o 
  -1  -8   1       40.99       38.59      1.87 o 
   0  -8   1       33.10       36.26      1.83 o 
   1  -8   1       10.52       15.68      1.29 o 
   2  -8   1       32.16       25.82      2.27 o 
   3  -8   1      975.13      961.88     25.72 o 
   4  -8   1      109.73      104.06      4.12 o 
   5  -8   1       11.22       12.98      2.66 o 
   6  -8   1      542.69      579.94     22.80 o 
   7  -8   1      123.58      109.00      6.82 o 
   8  -8   1        5.24        2.33      2.66 o 
  -5  -7   1        0.59        2.66      3.16 o 
  -4  -7   1       16.02       14.51      2.15 o 
  -3  -7   1     1415.39     1488.24     38.71 o 
  -2  -7   1      371.67      372.89      8.42 o 
  -1  -7   1       43.33       43.66      1.94 o 
   0  -7   1       78.61       62.21      2.18 o 
   1  -7   1      300.19      305.15      6.87 o 
   2  -7   1       80.05       74.46      3.27 o 
   3  -7   1        6.99        5.91      1.35 o 
   4  -7   1        2.99        1.75      1.18 o 
   5  -7   1        2.98        2.83      1.83 o 
   6  -7   1     1393.34     1425.47     51.92 o 
   7  -7   1       21.28       20.47      3.33 o 
   8  -7   1        0.24        0.17      2.16 o 
  -6  -6   1       14.55       13.84      2.40 o 
  -5  -6   1        5.18        4.72      2.33 o 
  -4  -6   1      116.67      117.40      4.72 o 
  -3  -6   1      272.60      292.52      6.88 o 
  -2  -6   1        0.65        1.35      0.79 o 
  -1  -6   1        0.81        1.83      0.86 o 
   0  -6   1      807.16      843.66     36.96 o 
   1  -6   1      521.94      524.09     11.13 o 
   2  -6   1      197.25      210.81      6.34 o 
   3  -6   1       74.45       78.51      3.91 o 
   4  -6   1       48.74       41.44      3.00 o 
   5  -6   1       13.01        6.82      1.66 o 
   6  -6   1      453.66      464.56     12.82 o 
   7  -6   1      245.89      264.04      8.23 o 
   8  -6   1      171.37      175.71      6.29 o 
  -6  -5   1       21.37       24.05      2.68 o 
  -5  -5   1       62.83       59.95      3.44 o 
  -4  -5   1      460.00      493.35     11.01 o 
  -3  -5   1       43.99       37.70      4.73 o 
  -2  -5   1       56.74       50.07      2.99 o 
  -1  -5   1       20.48       16.58      1.83 o 
   0  -5   1       73.17       83.53      3.49 o 
   1  -5   1      666.37      231.14      8.82 o 
   2  -5   1      359.24      354.38      9.75 o 
   3  -5   1      353.40      399.57     10.88 o 
   4  -5   1       14.99       26.38      1.88 o 
   5  -5   1       12.44       19.72      1.88 o 
   6  -5   1       22.67       22.92      2.17 o 
   7  -5   1      175.76      192.54      6.41 o 
   8  -5   1        4.28        6.28      1.70 o 
  -7  -4   1       19.62       15.98      3.33 o 
  -6  -4   1       54.26       44.43      4.16 o 
  -5  -4   1      502.65      513.95     14.40 o 
  -4  -4   1      123.45      131.56      3.80 o 
  -3  -4   1      238.66      246.69      7.30 o 
  -2  -4   1       54.89       57.77      1.94 o 
  -1  -4   1      412.23      444.88      9.48 o 
   0  -4   1      423.43      398.41      8.40 o 
   1  -4   1     1894.10     1983.75     50.95 o 
   3  -4   1      395.14      443.44     11.47 o 
   4  -4   1      105.05      127.46      4.83 o 
   5  -4   1        0.90        3.59      1.75 o 
   6  -4   1      300.22      325.64      9.41 o 
   7  -4   1      125.50      129.23      9.15 o 
   8  -4   1       10.95        9.49      1.87 o 
  -7  -3   1       67.11       57.08      4.83 o 
  -6  -3   1      278.19      275.91     11.82 o 
  -5  -3   1      166.06      181.91      4.83 o 
  -4  -3   1      991.66     1124.39     23.59 o 
  -3  -3   1      487.25      533.40     14.28 o 
  -2  -3   1     1164.90     1236.95     68.20 o 
  -1  -3   1       63.14       54.89      1.39 o 
   0  -3   1      665.79      634.21     13.07 o 
   1  -3   1      535.14      482.21     10.09 o 
   2  -3   1      352.42      362.77      9.51 o 
   3  -3   1      478.09      547.73     13.94 o 
   4  -3   1      728.23      789.28     20.30 o 
   5  -3   1       10.44        8.85      1.40 o 
   6  -3   1       69.86       72.00      5.66 o 
   7  -3   1      505.70      518.04     14.18 o 
   8  -3   1       16.80       19.84      3.66 o 
  -8  -2   1      114.75      120.81      7.32 o 
  -7  -2   1       28.74       38.44      4.16 o 
  -6  -2   1      110.57      144.26      4.93 o 
  -5  -2   1        2.65        3.36      1.03 o 
  -4  -2   1     3338.66     3733.79     76.44 o 
  -3  -2   1      980.78      441.65     16.14 o 
  -2  -2   1     1936.11     2089.22     42.78 o 
  -1  -2   1     8900.12     8782.59    152.97 o 
   0  -2   1    12191.14    11274.88    327.66 o 
   1  -2   1    14078.14    14260.18    251.75 o 
   2  -2   1      110.71      135.79      3.88 o 
   3  -2   1       46.49       59.23      2.29 o 
   4  -2   1       26.64       26.97      1.88 o 
   5  -2   1      223.89      269.25     10.98 o 
   6  -2   1      290.62      320.00      9.24 o 
   7  -2   1      125.00      142.72      5.11 o 
   8  -2   1        3.18        2.89      1.44 o 
  -8  -1   1        9.12       12.98      3.33 o 
  -7  -1   1       35.58       43.86      2.79 o 
  -6  -1   1      187.98      194.16      6.17 o 
  -5  -1   1       56.90       60.31      2.40 o 
  -4  -1   1     1567.93     1867.86     38.46 o 
  -3  -1   1     2876.44     3621.51     91.05 o 
  -2  -1   1     8327.49     9646.82    196.29 o 
  -1  -1   1      112.11      125.78      2.19 o 
   0  -1   1        0.79        0.83      0.24 o 
   1  -1   1       32.09       41.93      1.18 o 
   2  -1   1     2353.99     2548.30    148.77 o 
   3  -1   1      167.01      220.49      8.49 o 
   4  -1   1      383.03      416.65     11.00 o 
   5  -1   1      232.23      270.58     10.82 o 
   6  -1   1      363.78      386.32     10.71 o 
   7  -1   1       63.01       60.71      3.22 o 
   8  -1   1        3.10        0.00      2.33 o 
  -8   0   1        0.00        0.00      1.35 o 
  -7   0   1       79.94       76.93      3.58 o 
  -6   0   1      109.68       99.52      4.00 o 
  -5   0   1      431.75      547.41     11.97 o 
  -4   0   1     2221.62     2942.36     60.21 o 
  -3   0   1     2293.31     2738.65     68.80 o 
  -2   0   1     1831.21     2252.19     40.29 o 
  -1   0   1     1943.45     2095.76     49.95 o 
   0   0   1       33.47       27.33      1.62 o 
   1   0   1      693.83      766.82     18.71 o 
   2   0   1     2830.39     3143.41     76.17 o 
   3   0   1       22.00       17.02      1.08 o 
   4   0   1     1121.76     1296.59     26.93 o 
   5   0   1      410.41      424.62     22.02 o 
   6   0   1        0.00        0.00      1.08 o 
   7   0   1       40.79       44.27      4.33 o 
   8   0   1        0.72        0.67      2.50 o 
  -8   1   1       44.43       43.72      2.93 o 
  -7   1   1       78.99       70.65      3.41 o 
  -6   1   1      278.62      296.36      8.65 o 
  -5   1   1       75.04       87.51      3.47 o 
  -4   1   1      349.54      422.03     11.40 o 
  -3   1   1      278.57      274.15      8.40 o 
  -2   1   1      736.95      652.99     23.46 o 
  -1   1   1     4138.14     4442.32    155.09 o 
   0   1   1      132.56      141.85      2.91 o 
   1   1   1       67.66       59.57      2.66 o 
   2   1   1        9.44       11.25      0.94 o 
   3   1   1      152.36      179.47      4.25 o 
   4   1   1       50.10       45.15      2.34 o 
   5   1   1        1.56        1.02      0.90 o 
   6   1   1        6.42        6.21      2.50 o 
   7   1   1       17.83       17.14      3.33 o 
   8   1   1        8.43       10.65      3.16 o 
  -8   2   1      147.77      148.25      5.82 o 
  -7   2   1       22.77       25.06      2.27 o 
  -6   2   1      226.22      252.22      7.59 o 
  -5   2   1       51.22       53.92      3.83 o 
  -4   2   1       25.04       24.16      1.60 o 
  -3   2   1       39.76       66.03      2.93 o 
  -2   2   1     1438.83     1310.98     46.26 o 
  -1   2   1     2529.16     2500.64     87.20 o 
   0   2   1     8608.00     8550.66    168.14 o 
   1   2   1      537.81      508.55     17.64 o 
   2   2   1        0.10        0.00      0.75 o 
   3   2   1     1168.18     1330.75     27.52 o 
   4   2   1       78.99       93.39      3.74 o 
   5   2   1        3.08        3.19      0.99 o 
   6   2   1       59.19       62.07      4.66 o 
   7   2   1       28.62       23.96      3.66 o 
  -8   3   1        3.37        5.08      1.63 o 
  -7   3   1       41.61       42.96      2.76 o 
  -6   3   1      358.81      381.87     14.06 o 
  -5   3   1      443.49      419.53     11.35 o 
  -4   3   1       16.06       20.65      1.70 o 
  -3   3   1      541.03      466.78     17.31 o 
  -1   3   1      568.94      617.55     22.13 o 
   0   3   1     3365.46     3611.53     87.45 o 
   1   3   1        1.79        0.61      0.45 o 
   2   3   1        2.42        3.16      0.68 o 
   3   3   1        2.69        2.79      0.82 o 
   4   3   1       27.05       21.63      4.00 o 
   5   3   1      258.98      264.66      8.21 o 
   6   3   1      108.93      105.50      6.16 o 
   7   3   1        0.29        0.00      2.33 o 
  -8   4   1        0.25        0.33      1.83 o 
  -7   4   1       44.39       55.75      4.49 o 
  -6   4   1        0.33        0.00      1.83 o 
  -5   4   1      273.75      137.29      6.66 o 
  -3   4   1      127.58      164.25      7.16 o 
  -2   4   1       40.52       32.45      2.50 o 
  -1   4   1      751.09      744.69     26.63 o 
   0   4   1    10596.58    10998.68    266.24 o 
   1   4   1      367.22      363.95      9.18 o 
   2   4   1      135.60      126.25      4.28 o 
   3   4   1      424.09      464.02     10.18 o 
   4   4   1       26.76       26.17      2.34 o 
   5   4   1      545.78      522.37     14.76 o 
   6   4   1        9.61        6.99      2.66 o 
  -8   5   1        2.20        0.00      2.00 o 
  -7   5   1       12.79       14.14      2.66 o 
  -6   5   1       19.26       25.29      3.16 o 
  -4   5   1       68.69       69.56      4.33 o 
  -3   5   1      154.90      179.22      7.82 o 
  -2   5   1      685.62      761.66     27.62 o 
  -1   5   1     3280.14     3557.35    119.98 o 
   0   5   1      677.79      722.94     17.94 o 
   1   5   1        2.22        0.99      0.94 o 
   2   5   1      125.66      148.87      8.40 o 
   3   5   1      995.57     1068.98     28.15 o 
   4   5   1        0.86        1.36      1.48 o 
   5   5   1       14.33       12.91      2.08 o 
   6   5   1        2.41        5.99      2.66 o 
  -8   6   1       21.98       26.79      3.66 o 
  -7   6   1       65.24       46.43      4.49 o 
  -6   6   1       71.46       66.73      4.83 o 
  -5   6   1        3.90        6.16      2.00 o 
  -4   6   1       33.03       31.89      2.34 o 
  -3   6   1      122.59      145.61      6.82 o 
  -2   6   1       35.79       45.60      3.33 o 
  -1   6   1       39.15       37.59      1.94 o 
   0   6   1        3.55        4.23      3.08 o 
   1   6   1      514.24      537.44     19.22 o 
   2   6   1     1181.94     1247.68     32.46 o 
   3   6   1       28.74       26.21      2.44 o 
   4   6   1       59.50       65.77      3.68 o 
   5   6   1       26.23       26.84      2.72 o 
  -8   7   1      148.94      165.25      8.82 o 
  -7   7   1      340.92      328.83     14.31 o 
  -6   7   1        1.08        0.00      1.83 o 
  -5   7   1        0.45        0.00      1.66 o 
  -4   7   1       15.53       14.09      2.75 o 
  -3   7   1        6.58        4.07      3.08 o 
  -2   7   1       25.42       32.79      1.84 o 
  -1   7   1      131.28      127.86      3.56 o 
   0   7   1      817.15      828.32     17.60 o 
   1   7   1       81.18       81.37      4.16 o 
   2   7   1       18.73       19.30      2.06 o 
   3   7   1       51.77       51.99      3.26 o 
   4   7   1       31.72       36.55      3.00 o 
   5   7   1        1.87        0.00      3.00 o 
  -8   8   1        0.09        1.00      2.33 o 
  -7   8   1       11.76       12.65      3.00 o 
  -6   8   1        3.16        2.66      2.33 o 
  -5   8   1       51.58       54.58      4.49 o 
  -4   8   1       56.87       55.85      3.17 o 
  -3   8   1       80.92       72.34      3.63 o 
  -2   8   1        1.02        1.30      1.02 o 
  -1   8   1       92.65      106.08      3.27 o 
   0   8   1      172.23      157.21      4.27 o 
   1   8   1       73.41       73.94      3.99 o 
   2   8   1       22.57       27.13      2.43 o 
   3   8   1        0.78        3.49      3.33 o 
   4   8   1       17.72       11.98      3.83 o 
  -7   9   1       37.74       37.78      4.66 o 
  -6   9   1      111.79      118.82      7.16 o 
  -5   9   1       46.49       48.92      4.49 o 
  -4   9   1      219.41      225.22     11.73 o 
  -3   9   1       23.14       17.90      2.16 o 
  -2   9   1        0.62        1.79      1.09 o 
  -1   9   1      125.36      116.82      3.53 o 
   0   9   1        4.02        7.28      1.58 o 
   1   9   1       26.65       23.63      4.16 o 
   2   9   1       20.40       12.31      3.83 o 
   3   9   1        0.92        0.00      3.33 o 
  -7  10   1       31.83       30.45      4.33 o 
  -6  10   1      296.80      288.72     13.15 o 
  -5  10   1      146.33      159.09      8.49 o 
  -4  10   1      348.60      344.78     10.64 o 
  -3  10   1       58.16       59.36      2.62 o 
  -2  10   1        0.39        1.87      1.91 o 
  -1  10   1      286.49      267.75     13.48 o 
   0  10   1        1.08        0.17      3.16 o 
   1  10   1        1.01        5.16      3.49 o 
   2  10   1        8.08        7.49      3.99 o 
  -6  11   1        6.12        7.82      3.00 o 
  -5  11   1       70.31       64.90      5.33 o 
  -4  11   1       30.06       29.09      2.87 o 
  -3  11   1       59.97       47.89      3.52 o 
  -2  11   1        5.27        0.83      3.16 o 
  -1  11   1       17.07        8.82      3.66 o 
   0  11   1        1.67        0.00      3.49 o 
   1  11   1       30.62       25.63      4.99 o 
  -4  12   1       28.49       27.96      3.99 o 
  -3  12   1        7.37        3.83      3.49 o 
  -2  12   1        3.53        6.99      3.83 o 
  -1  12   1       37.73       29.45      5.33 o 
   1 -13   2        1.58        0.00      3.49 o 
   2 -13   2       98.74      104.01      8.15 o 
   3 -13   2       92.30      103.06      5.91 o 
   4 -13   2        0.81        0.00      2.16 o 
  -1 -12   2       35.82       34.11      5.66 o 
   0 -12   2       30.74       32.62      5.33 o 
   1 -12   2       54.48       63.40      6.49 o 
   2 -12   2       27.99       26.90      2.67 o 
   3 -12   2        6.09        6.90      1.96 o 
   4 -12   2       12.42       18.80      3.16 o 
   5 -12   2        3.89        4.33      2.50 o 
   6 -12   2        2.98        1.50      2.50 o 
  -2 -11   2       13.43       10.82      4.16 o 
  -1 -11   2      158.34      146.27      9.49 o 
   0 -11   2        6.42        4.33      3.33 o 
   1 -11   2        0.25        0.00      1.43 o 
   2 -11   2       50.78       54.60      3.40 o 
   3 -11   2      105.81      104.17      4.62 o 
   4 -11   2        5.10        2.52      1.68 o 
   5 -11   2       98.63      101.68      6.49 o 
   6 -11   2        0.01        0.00      2.33 o 
  -3 -10   2        3.93        1.83      3.66 o 
  -2 -10   2       17.16       14.14      3.99 o 
  -1 -10   2       48.92       53.75      5.99 o 
   0 -10   2       11.72       10.49      1.71 o 
   1 -10   2       35.48       35.57      3.08 o 
   2 -10   2        1.27        0.11      1.48 o 
   3 -10   2       39.23       37.05      2.84 o 
   4 -10   2      258.66      239.77      7.82 o 
   5 -10   2        6.92        6.66      2.50 o 
   6 -10   2      138.71      143.11      7.99 o 
   7 -10   2       42.34       42.43      4.66 o 
  -4  -9   2        0.66        2.33      3.49 o 
  -3  -9   2        0.96        2.50      3.33 o 
  -2  -9   2      252.37      248.45     12.81 o 
  -1  -9   2       16.07       19.87      2.75 o 
   0  -9   2        0.82        0.00      1.31 o 
   1  -9   2       18.64       14.13      1.22 o 
   2  -9   2        9.18        8.99      1.10 o 
   3  -9   2       38.63       37.52      2.82 o 
   4  -9   2      190.74      198.68      6.65 o 
   5  -9   2       45.88       41.27      4.16 o 
   6  -9   2      234.70      233.31     10.82 o 
   7  -9   2      122.10      115.99      7.16 o 
  -5  -8   2       22.59       24.80      4.83 o 
  -4  -8   2        9.48        7.32      3.49 o 
  -3  -8   2      135.07      147.77      9.15 o 
  -2  -8   2      603.77      603.48     16.68 o 
  -1  -8   2       27.44       27.24      2.66 o 
   0  -8   2       32.08       29.03      1.57 o 
   1  -8   2      227.84      237.89      5.60 o 
   2  -8   2      126.87      135.13      4.90 o 
   3  -8   2     1111.50     1146.67     30.30 o 
   4  -8   2      105.75      112.12      4.35 o 
   5  -8   2      207.44      199.53      9.32 o 
   6  -8   2      400.19      409.37     16.81 o 
   7  -8   2      243.54      228.65     10.82 o 
   8  -8   2        1.19        0.00      2.16 o 
  -6  -7   2       47.14       53.58      6.99 o 
  -5  -7   2        7.05        4.33      3.33 o 
  -4  -7   2      127.05      129.29      5.07 o 
  -3  -7   2      743.55      719.81     15.55 o 
  -2  -7   2       13.57       10.25      1.36 o 
  -1  -7   2      118.05      123.41      3.69 o 
   0  -7   2       89.68      103.86      3.21 o 
   1  -7   2      800.36      798.06     16.75 o 
   2  -7   2       11.84       11.82      1.40 o 
   3  -7   2      577.55      590.14     16.05 o 
   4  -7   2      134.03      129.63      6.32 o 
   5  -7   2      295.14      301.70     12.65 o 
   6  -7   2      113.03      108.59      5.08 o 
   7  -7   2      349.23      348.63     10.29 o 
   8  -7   2       24.26       22.58      2.46 o 
  -6  -6   2       17.76       12.96      2.40 o 
  -5  -6   2       13.68       16.27      2.27 o 
  -4  -6   2      104.61      106.08      3.47 o 
  -3  -6   2       11.23       10.21      1.28 o 
  -2  -6   2       95.28       88.87      2.70 o 
  -1  -6   2       82.53       84.48      2.70 o 
   0  -6   2       17.52       21.13      1.09 o 
   1  -6   2        8.54        6.40      0.70 o 
   2  -6   2      149.51      169.25      5.28 o 
   3  -6   2      878.49      945.69     24.97 o 
   4  -6   2        2.47        1.83      1.50 o 
   5  -6   2      103.02       99.24      3.82 o 
   6  -6   2       61.78       65.59      3.35 o 
   7  -6   2      182.98      186.50      6.35 o 
   8  -6   2       56.37       58.21      3.47 o 
  -7  -5   2      383.22      369.76     15.48 o 
  -6  -5   2       26.65       36.07      4.33 o 
  -5  -5   2      116.78      121.76      4.92 o 
  -4  -5   2       97.26      100.58      3.51 o 
  -3  -5   2      169.52      174.53      4.52 o 
  -2  -5   2      229.98      229.67     13.25 o 
  -1  -5   2      173.47      187.23     12.47 o 
   0  -5   2       83.54       77.33      2.52 o 
   1  -5   2      304.79      311.75      6.80 o 
   2  -5   2       92.52       88.78      3.33 o 
   3  -5   2        0.81        0.64      0.59 o 
   4  -5   2       18.50       17.89      1.53 o 
   5  -5   2       30.24       31.05      3.24 o 
   6  -5   2     1247.74     1330.84     33.58 o 
   7  -5   2        1.50        2.66      1.21 o 
   8  -5   2       38.52       38.99      2.94 o 
  -7  -4   2       19.63       23.63      3.66 o 
  -6  -4   2       33.26       41.09      3.33 o 
  -5  -4   2      446.85      484.87     11.68 o 
  -4  -4   2      109.39      125.20      3.72 o 
  -3  -4   2      640.43      657.20     14.09 o 
  -2  -4   2       24.30       25.81      1.81 o 
  -1  -4   2       27.25       25.96      1.06 o 
   0  -4   2       19.83       12.55      1.16 o 
   1  -4   2     1340.28     1355.87     34.30 o 
   2  -4   2      751.39      775.99     19.92 o 
   3  -4   2      120.45      144.28      4.35 o 
   4  -4   2       26.98       24.13      1.88 o 
   5  -4   2       10.29       11.29      1.52 o 
   6  -4   2      839.71      896.66     23.12 o 
   7  -4   2       57.70       60.78      5.16 o 
   8  -4   2        7.18        8.85      4.58 o 
  -7  -3   2       53.10       55.41      4.66 o 
  -6  -3   2      636.48      633.53     16.77 o 
  -5  -3   2       70.48       62.89      2.59 o 
  -4  -3   2       66.73       68.09      2.55 o 
  -3  -3   2     4279.97     4880.65     99.64 o 
  -2  -3   2        0.24        2.42      1.28 o 
  -1  -3   2      675.05      641.22     11.39 o 
   0  -3   2       97.93       93.89      4.49 o 
   1  -3   2        7.63        9.41      0.65 o 
   2  -3   2     1792.22     1864.47     33.53 o 
   3  -3   2      342.69      416.77     10.82 o 
   4  -3   2       82.56       94.34      3.35 o 
   5  -3   2        0.16        0.00      1.11 o 
   6  -3   2     2015.81     2138.99     53.00 o 
   7  -3   2       11.29       10.47      1.68 o 
   8  -3   2       42.41       50.98      3.17 o 
  -8  -2   2        6.02        6.82      2.83 o 
  -7  -2   2       53.55       65.99      3.41 o 
  -6  -2   2       94.95      109.36      4.11 o 
  -5  -2   2       74.06       85.31      2.92 o 
  -4  -2   2     2514.95     2937.33     60.29 o 
  -3  -2   2      411.27      433.80     34.03 o 
  -2  -2   2     2060.25     2170.55     44.41 o 
  -1  -2   2      423.38      391.32      7.04 o 
   0  -2   2     1507.60     1456.03     35.98 o 
   1  -2   2      289.64      319.34      5.76 o 
   2  -2   2     4529.07     4912.87    119.20 o 
   3  -2   2      158.20      210.65      5.88 o 
   4  -2   2        0.02        1.74      0.88 o 
   5  -2   2      257.22      292.05     11.65 o 
   6  -2   2      126.70      145.81      5.06 o 
   7  -2   2      167.20      172.61     11.32 o 
   8  -2   2       53.98       51.59      4.83 o 
  -8  -1   2        7.42        6.24      1.68 o 
  -7  -1   2      119.03      104.29      4.23 o 
  -6  -1   2        5.20        5.96      1.58 o 
  -5  -1   2        0.24        1.35      0.92 o 
  -4  -1   2     2671.73     3145.78    179.93 o 
  -3  -1   2      155.29      172.29      6.85 o 
  -2  -1   2      108.22      101.67      3.30 o 
  -1  -1   2     2233.33     2189.13     50.32 o 
   0  -1   2       66.06       71.24      1.59 o 
   1  -1   2       54.70       46.03      1.25 o 
   2  -1   2      568.51      545.85     39.61 o 
   3  -1   2       28.54       26.29      2.16 o 
   4  -1   2       43.29       44.35      4.24 o 
   5  -1   2     1120.65     1192.25     31.08 o 
   6  -1   2      259.65      271.75      7.99 o 
   7  -1   2        0.96        0.00      1.58 o 
   8  -1   2       16.65       17.64      3.49 o 
  -8   0   2       70.63       61.51      3.41 o 
  -7   0   2        2.67        1.84      1.32 o 
  -6   0   2        1.39        0.00      1.20 o 
  -5   0   2       49.17       54.06      2.76 o 
  -4   0   2      157.04      181.31      5.47 o 
  -3   0   2       10.70       12.48      1.11 o 
  -2   0   2      694.03      803.10     28.62 o 
  -1   0   2    15585.95    16641.01    579.44 o 
   0   0   2        0.68        1.99      0.31 o 
   1   0   2      546.84      588.59     20.63 o 
   2   0   2      113.66      109.76      3.17 o 
   3   0   2       12.18       11.72      1.04 o 
   4   0   2       58.67       45.03      4.49 o 
   5   0   2        0.22        1.09      0.87 o 
   6   0   2       55.70       48.68      4.74 o 
   7   0   2       17.97       21.80      3.49 o 
   8   0   2       81.54       85.04      6.16 o 
  -8   1   2       68.03       62.67      3.41 o 
  -7   1   2      101.95       87.02      6.07 o 
  -6   1   2      112.33      103.13      4.12 o 
  -5   1   2       83.45       81.58      3.29 o 
  -4   1   2      185.86      201.42      5.94 o 
  -3   1   2       57.61       69.56      3.66 o 
  -2   1   2       44.44       34.61      2.33 o 
  -1   1   2       61.36       78.05      3.49 o 
   0   1   2     2292.44     2319.82     56.17 o 
   1   1   2      161.92      169.07      6.49 o 
   2   1   2      985.00     1037.93     25.47 o 
   3   1   2       16.17       15.55      1.28 o 
   4   1   2       15.97       14.88      1.59 o 
   5   1   2        0.04        0.48      0.85 o 
   6   1   2        1.64        0.33      2.16 o 
   7   1   2      156.28      144.28      7.82 o 
  -8   2   2        3.00        2.23      1.52 o 
  -7   2   2      141.11      153.91      5.41 o 
  -6   2   2      197.07      186.37      6.06 o 
  -5   2   2        5.77        5.66      1.83 o 
  -4   2   2     2961.91     3548.70    124.47 o 
  -3   2   2        5.13        1.16      0.67 o 
  -2   2   2      380.54      346.30     12.98 o 
  -1   2   2      261.10      269.58     10.15 o 
   1   2   2      423.14      433.33     15.31 o 
   2   2   2        9.69       13.65      1.66 o 
   3   2   2      656.06      785.62     19.59 o 
   4   2   2      285.24      309.65      7.13 o 
   5   2   2        2.02        2.66      1.41 o 
   6   2   2      216.12      212.17      9.82 o 
   7   2   2        7.15        7.99      2.83 o 
  -8   3   2       83.08       81.54      5.66 o 
  -7   3   2        0.49        0.00      1.83 o 
  -6   3   2      123.94      138.29      6.99 o 
  -5   3   2       30.51       39.44      3.49 o 
  -3   3   2       23.80       26.29      2.50 o 
  -1   3   2     1280.42     1325.29     46.59 o 
   0   3   2      233.94      219.17      5.77 o 
   1   3   2        6.19        6.82      1.33 o 
   2   3   2        4.53        6.16      1.50 o 
   3   3   2      182.68      164.58      7.16 o 
   4   3   2        6.17        5.55      1.59 o 
   5   3   2       28.39       27.80      2.47 o 
   6   3   2        4.20        4.49      2.33 o 
   7   3   2        0.98        0.00      2.50 o 
  -8   4   2       76.17       78.05      5.49 o 
  -7   4   2       33.08       33.95      3.66 o 
  -6   4   2        7.83        7.49      2.16 o 
  -4   4   2      837.06      678.62     25.13 o 
  -3   4   2     1729.03     1789.41     63.40 o 
  -2   4   2      649.34      774.81     27.96 o 
  -1   4   2       85.56       76.75      2.58 o 
   0   4   2      455.13      512.33     12.82 o 
   1   4   2      366.56      366.77     13.31 o 
   2   4   2       15.78       25.63      2.50 o 
   3   4   2       41.00       38.10      2.67 o 
   4   4   2      234.43      240.32      7.65 o 
   5   4   2      248.84      227.20      7.61 o 
   6   4   2       18.35       20.14      3.49 o 
  -8   5   2        9.06        8.49      2.66 o 
  -7   5   2       14.20       11.82      2.66 o 
  -6   5   2      122.50      130.30      6.82 o 
  -5   5   2      331.18      371.76     14.98 o 
  -4   5   2       99.92      113.49      5.99 o 
  -3   5   2       87.26       89.86      4.83 o 
  -2   5   2     1573.03     1806.05     63.90 o 
  -1   5   2     2307.79     2565.21     86.70 o 
   0   5   2     2906.28     3087.02    107.42 o 
   1   5   2      263.37      301.37     11.32 o 
   2   5   2       13.99       13.98      2.16 o 
   3   5   2       51.30       56.16      3.23 o 
   4   5   2        2.70        2.54      1.60 o 
   5   5   2        9.30        5.36      1.88 o 
   6   5   2       24.53       24.80      3.83 o 
  -8   6   2        5.11        5.33      2.50 o 
  -7   6   2       33.38       30.79      3.66 o 
  -6   6   2       11.66       14.14      2.83 o 
  -5   6   2      143.72      156.46      5.53 o 
  -4   6   2       21.53       20.80      2.83 o 
  -3   6   2        6.17        9.15      2.00 o 
  -2   6   2       58.78       52.25      3.66 o 
  -1   6   2      161.07      184.04      5.29 o 
   0   6   2     1578.77     1529.15     56.91 o 
   1   6   2       14.22       19.14      2.33 o 
   2   6   2      239.35      226.24      7.16 o 
   3   6   2        2.27        3.40      1.51 o 
   4   6   2       74.70       67.91      3.80 o 
   5   6   2       22.70       20.51      3.91 o 
  -8   7   2       11.80       14.48      3.16 o 
  -7   7   2       40.55       37.94      4.33 o 
  -6   7   2       14.50       17.31      3.00 o 
  -5   7   2       35.79       33.12      3.83 o 
  -4   7   2        3.84        2.33      1.83 o 
  -3   7   2      131.24      124.64      6.32 o 
  -2   7   2      130.66      153.57      4.76 o 
  -1   7   2       35.21       40.76      2.29 o 
   0   7   2       83.81       44.27      2.33 o 
   1   7   2      237.71      216.05      6.80 o 
   2   7   2      148.92      132.91      7.49 o 
   3   7   2      268.47      260.70      8.35 o 
   4   7   2       48.21       43.73      3.83 o 
  -7   8   2      182.96      206.02     10.32 o 
  -6   8   2       56.32       63.90      4.99 o 
  -5   8   2      105.11       92.69      5.99 o 
  -4   8   2      165.79      171.16      5.99 o 
  -3   8   2      154.69      140.12      6.99 o 
  -2   8   2       70.44       69.64      3.05 o 
  -1   8   2       28.78       40.93      2.21 o 
   0   8   2        0.19        0.00      1.51 o 
   1   8   2      179.85      162.24      5.59 o 
   2   8   2        2.87        3.09      1.56 o 
   3   8   2       13.64       15.14      3.99 o 
   4   8   2        0.21        2.50      3.49 o 
  -7   9   2      100.77       81.37      6.32 o 
  -6   9   2        8.86        9.82      2.83 o 
  -5   9   2       47.43       49.42      4.66 o 
  -4   9   2      116.54      110.12      4.74 o 
  -3   9   2      187.76      172.91      4.73 o 
  -2   9   2        5.69        4.63      1.26 o 
  -1   9   2       34.82       21.56      2.22 o 
   0   9   2        0.59        0.83      2.25 o 
   1   9   2      129.25      108.17      7.82 o 
   2   9   2       10.43       10.65      3.83 o 
   3   9   2       15.32       15.14      4.33 o 
  -6  10   2       65.87       45.93      4.83 o 
  -5  10   2      377.43      343.80     14.98 o 
  -4  10   2        0.13        0.83      1.60 o 
  -3  10   2       22.39       15.75      1.70 o 
  -2  10   2        6.01        5.19      1.91 o 
  -1  10   2       11.44       10.65      3.49 o 
   0  10   2      234.06      238.80     12.98 o 
   1  10   2        5.13        6.99      3.66 o 
   2  10   2       12.03       13.65      4.33 o 
  -5  11   2        1.81        2.50      2.50 o 
  -4  11   2        5.64        5.48      1.91 o 
  -3  11   2       41.42       27.46      4.49 o 
  -2  11   2       22.58       34.28      4.99 o 
  -1  11   2       31.46       23.63      4.66 o 
   0  11   2       72.78       70.72      6.99 o 
   0 -13   3        0.02        0.50      3.66 o 
   1 -13   3        0.15        0.17      3.49 o 
   2 -13   3       32.97       37.14      3.28 o 
   3 -13   3        1.20        0.00      1.79 o 
   4 -13   3       66.63       75.22      5.66 o 
  -2 -12   3       33.21       40.94      6.16 o 
  -1 -12   3        3.31        1.66      3.66 o 
   0 -12   3       22.85       15.31      4.16 o 
   1 -12   3        0.04        0.00      1.58 o 
   2 -12   3        0.33        0.92      1.75 o 
   3 -12   3        2.77        3.30      1.84 o 
   4 -12   3        0.05        0.00      2.16 o 
   5 -12   3        9.18        6.66      2.66 o 
   6 -12   3       27.15       28.62      3.99 o 
  -3 -11   3       44.99       42.10      6.16 o 
  -2 -11   3        0.35        1.83      3.49 o 
  -1 -11   3       18.71       19.47      4.33 o 
   0 -11   3        7.40        3.84      1.91 o 
   1 -11   3       21.61       16.48      2.15 o 
   2 -11   3       22.55       12.81      2.03 o 
   3 -11   3       31.87       31.95      2.80 o 
   4 -11   3       90.82       93.02      5.82 o 
   5 -11   3        0.21        0.00      2.16 o 
   6 -11   3        3.18        1.66      2.33 o 
  -4 -10   3       74.62       87.20      8.32 o 
  -3 -10   3       46.16       50.09      6.49 o 
  -2 -10   3       13.91       10.15      3.66 o 
  -1 -10   3      228.82      232.00      9.24 o 
   0 -10   3        2.34        3.13      1.45 o 
   1 -10   3      234.57      214.68      7.15 o 
   2 -10   3      171.63      161.06      5.78 o 
   3 -10   3       96.12      103.91      4.50 o 
   4 -10   3      211.38      212.28      7.17 o 
   5 -10   3       31.77       31.45      3.99 o 
   6 -10   3        9.12        7.82      2.50 o 
   7 -10   3       34.81       35.11      4.33 o 
  -4  -9   3       42.23       53.08      6.82 o 
  -3  -9   3       55.68       60.24      6.32 o 
  -2  -9   3      494.05      508.26     14.38 o 
  -1  -9   3      395.54      394.12     14.81 o 
   0  -9   3      286.31      301.50      9.14 o 
   1  -9   3      197.11      217.43      7.11 o 
   2  -9   3      531.58      499.44     14.07 o 
   3  -9   3      890.56      886.92     23.90 o 
   4  -9   3      114.57      105.55      4.41 o 
   5  -9   3      472.18      463.29     18.47 o 
   6  -9   3       22.99       23.30      3.33 o 
   7  -9   3      182.29      168.07      8.99 o 
  -5  -8   3        4.09        6.99      3.83 o 
  -4  -8   3        6.51        7.32      3.66 o 
  -3  -8   3      156.99      153.25      5.51 o 
  -2  -8   3      335.53      301.94      9.08 o 
   0  -8   3        0.08        0.27      1.16 o 
   1  -8   3       75.81       74.67      1.90 o 
   2  -8   3     2108.41     2057.13     53.36 o 
   3  -8   3      854.40      792.74     21.43 o 
   4  -8   3       53.70       49.51      2.93 o 
   5  -8   3       26.01       29.95      3.49 o 
   6  -8   3       87.92       87.43      3.88 o 
   7  -8   3      345.60      363.12     10.70 o 
   8  -8   3      125.96      126.83      5.29 o 
  -6  -7   3        0.33        0.00      3.33 o 
  -5  -7   3        6.05        3.49      3.33 o 
  -4  -7   3       58.66       65.57      6.49 o 
  -3  -7   3      509.47      510.88     11.36 o 
  -2  -7   3        1.66        0.24      0.92 o 
  -1  -7   3       28.30       32.64      1.58 o 
   0  -7   3      574.27      596.84     17.39 o 
   1  -7   3        5.56        4.64      0.83 o 
   2  -7   3        0.55        0.00      0.95 o 
   3  -7   3      726.22      759.97     20.38 o 
   4  -7   3        0.08        1.75      1.58 o 
   5  -7   3     1399.13     1353.75     33.98 o 
   6  -7   3       18.93       26.87      2.29 o 
   7  -7   3      222.97      231.25      7.47 o 
   8  -7   3       17.47       19.57      2.41 o 
  -6  -6   3        0.52        2.16      3.16 o 
  -5  -6   3        3.26        4.62      2.33 o 
  -4  -6   3       11.43       13.35      1.60 o 
  -3  -6   3      235.73      246.38      6.03 o 
  -2  -6   3      488.72      518.91     11.25 o 
  -1  -6   3        0.00        0.00      0.40 o 
   0  -6   3      230.00      226.48      6.70 o 
   1  -6   3       11.68       11.38      0.89 o 
   2  -6   3      676.21      719.06     19.14 o 
   3  -6   3       47.99       42.98      2.16 o 
   4  -6   3      162.41      175.85      5.41 o 
   5  -6   3        8.43        9.19      1.59 o 
   6  -6   3      709.29      724.83     19.00 o 
   7  -6   3       35.18       36.70      2.82 o 
   8  -6   3       40.83       45.83      3.58 o 
  -7  -5   3      424.07      392.06     16.14 o 
  -6  -5   3       20.47       21.80      2.56 o 
  -5  -5   3      189.66      180.58      6.56 o 
  -4  -5   3        9.17        9.49      1.51 o 
  -3  -5   3        9.21        8.68      1.24 o 
  -2  -5   3        2.46        1.30      1.72 o 
  -1  -5   3       20.96       23.86      2.65 o 
   0  -5   3     1913.79     1781.54     46.06 o 
   1  -5   3      494.78      480.98     10.18 o 
   2  -5   3      927.73      974.11     38.02 o 
   3  -5   3       75.38       96.82      2.69 o 
   4  -5   3       68.12       72.10      3.08 o 
   5  -5   3       44.81       45.49      2.65 o 
   6  -5   3      731.35      767.97     20.06 o 
   7  -5   3      257.29      264.23      8.18 o 
   8  -5   3       27.31       33.28      2.94 o 
  -7  -4   3       48.73       44.60      4.49 o 
  -6  -4   3       55.22       41.79      3.68 o 
  -5  -4   3      177.42      197.62      5.34 o 
  -4  -4   3        0.52        0.00      1.10 o 
  -3  -4   3        0.58        0.26      0.92 o 
  -2  -4   3       30.81       30.13      1.54 o 
  -1  -4   3      418.61      384.20     18.60 o 
   0  -4   3      202.47       75.22      3.33 o 
   1  -4   3      214.36      217.48      4.70 o 
   2  -4   3        5.45        2.87      0.60 o 
   3  -4   3     5033.46     5764.85    139.79 o 
   4  -4   3       14.89       15.45      1.47 o 
   5  -4   3      144.71      149.77      4.94 o 
   6  -4   3       27.10       28.93      2.47 o 
   7  -4   3       17.42       23.46      4.24 o 
   8  -4   3       19.40       17.91      2.20 o 
  -7  -3   3        1.99        1.42      2.25 o 
  -6  -3   3       49.79       49.55      2.94 o 
  -5  -3   3       83.91       83.34      4.09 o 
  -4  -3   3       90.91      106.39      3.24 o 
  -3  -3   3     2083.28     2443.96     61.24 o 
  -1  -3   3      633.40      562.75     24.29 o 
   0  -3   3      255.37      214.25      6.09 o 
   1  -3   3      153.38      158.24      3.06 o 
   2  -3   3      649.54      783.88     19.47 o 
   3  -3   3      821.35      919.89     22.94 o 
   4  -3   3       14.27       20.18      1.70 o 
   5  -3   3       29.78       28.85      2.29 o 
   6  -3   3     2016.96     2122.62     52.65 o 
   7  -3   3      114.35      117.97      4.64 o 
   8  -3   3        0.22        0.33      2.33 o 
  -8  -2   3        2.18        1.00      2.33 o 
  -7  -2   3       68.08       50.67      3.00 o 
  -6  -2   3       14.48       18.88      1.94 o 
  -5  -2   3       24.07       28.33      1.83 o 
  -4  -2   3      217.44      230.07      5.59 o 
  -3  -2   3       72.87       75.36      4.24 o 
  -2  -2   3     1877.34     2183.80     82.71 o 
  -1  -2   3      190.78      205.60      6.82 o 
   0  -2   3     7947.06     7748.58    152.50 o 
   1  -2   3       12.27       15.97      1.08 o 
   3  -2   3      189.28      214.58      5.94 o 
   4  -2   3       10.21       19.78      1.70 o 
   5  -2   3      658.27      683.95     25.13 o 
   6  -2   3      142.08      148.41      5.11 o 
   7  -2   3       15.46       15.31      1.92 o 
   8  -2   3       14.45       11.32      3.16 o 
  -8  -1   3       38.34       43.77      4.08 o 
  -7  -1   3      162.86      152.78      5.41 o 
  -6  -1   3       54.60       52.82      2.88 o 
  -5  -1   3       38.67       35.09      1.98 o 
  -4  -1   3      131.42      153.91      4.76 o 
  -3  -1   3      264.80      330.30      7.35 o 
  -1  -1   3      277.83      248.12      9.15 o 
   0  -1   3       81.73       92.85      2.17 o 
   1  -1   3     2241.29     2285.20     55.34 o 
   2  -1   3      152.14      148.94      5.82 o 
   3  -1   3      131.11      130.34     10.23 o 
   4  -1   3      174.48      185.55      7.65 o 
   6  -1   3     1995.08     2097.70     52.00 o 
   7  -1   3        1.74        1.83      2.33 o 
   8  -1   3      111.23      124.14      7.49 o 
  -8   0   3        1.90        2.88      1.56 o 
  -7   0   3        3.27        2.00      1.40 o 
  -6   0   3      123.21       98.33      4.41 o 
  -5   0   3       47.87       62.82      2.94 o 
  -4   0   3      149.85      196.53      5.76 o 
  -3   0   3      241.66      279.07     10.82 o 
  -2   0   3        5.32        1.50      0.50 o 
  -1   0   3       37.21       47.43      2.50 o 
   0   0   3        1.03        3.49      1.00 o 
   1   0   3      664.31      710.57     24.80 o 
   2   0   3      368.70      403.54     14.48 o 
   3   0   3      163.98      178.70      5.99 o 
   4   0   3        0.01        0.14      0.67 o 
   5   0   3       15.20       18.96      2.39 o 
   6   0   3       54.76       59.08      4.66 o 
   7   0   3       92.68       90.03      6.16 o 
  -8   1   3       44.23       36.94      3.99 o 
  -7   1   3        5.11        9.32      2.33 o 
  -6   1   3      101.40      103.17      5.82 o 
  -5   1   3       25.24       26.13      3.16 o 
  -4   1   3      156.81      229.48      9.65 o 
  -3   1   3       65.70        1.83      0.50 o 
  -2   1   3      653.83      784.12     28.12 o 
  -1   1   3     3463.43     3754.21    130.80 o 
   0   1   3       61.03       63.44      4.83 o 
   1   1   3      848.55      904.11     31.12 o 
   2   1   3      890.81      895.12     31.12 o 
   3   1   3       44.23       45.58      2.58 o 
   4   1   3      282.75      302.45      8.28 o 
   5   1   3        1.84        2.66      1.35 o 
   6   1   3       62.02       60.91      4.83 o 
   7   1   3       75.69       71.72      5.49 o 
  -8   2   3       46.01       51.25      4.49 o 
  -7   2   3      166.85      172.57      8.49 o 
  -6   2   3      435.23      466.95     18.47 o 
  -5   2   3        0.38        0.00      1.50 o 
  -3   2   3        4.28        8.32      1.50 o 
  -2   2   3       18.53       19.47      2.00 o 
  -1   2   3     1154.61     1214.70     32.03 o 
   0   2   3      247.99      236.10      6.24 o 
   1   2   3       16.68       19.14      2.16 o 
   2   2   3      149.06      159.09      6.49 o 
   3   2   3      106.18       97.35      4.99 o 
   4   2   3       53.13       58.24      4.16 o 
   5   2   3      190.18      181.62      6.22 o 
   6   2   3      245.37      223.49     10.32 o 
   7   2   3        0.04        0.67      2.50 o 
  -8   3   3        9.12       10.15      2.66 o 
  -7   3   3      446.47      428.17     17.31 o 
  -6   3   3       76.18      102.01      5.82 o 
  -5   3   3        3.81        0.67      0.50 o 
  -4   3   3      393.71      410.03     15.81 o 
  -3   3   3      246.20      272.41     10.82 o 
  -2   3   3      337.75      381.74     14.31 o 
  -1   3   3     1481.73     1584.04     91.61 o 
   0   3   3      239.91      241.63      8.07 o 
   1   3   3      306.95      365.10     13.31 o 
   2   3   3      200.55      207.01      8.32 o 
   3   3   3       19.70       19.97      2.66 o 
   4   3   3       61.87       67.95      3.55 o 
   5   3   3      109.60      104.92      4.55 o 
   6   3   3       75.43       78.21      5.49 o 
  -8   4   3        6.35        8.15      2.50 o 
  -7   4   3       16.57       11.82      2.66 o 
  -6   4   3       35.66       31.95      3.66 o 
  -5   4   3        3.91        0.00      1.00 o 
  -4   4   3      211.10      233.64      9.98 o 
  -3   4   3        0.11        0.17      1.50 o 
  -2   4   3      114.17      106.67      5.16 o 
  -1   4   3     2213.78     2080.39    188.63 o 
   0   4   3      245.34      206.09     12.40 o 
   1   4   3       76.76       59.24      3.49 o 
   2   4   3       43.78       37.44      3.16 o 
   3   4   3        0.89        0.67      1.66 o 
   4   4   3      526.77      527.41     14.88 o 
   5   4   3       44.48       47.57      3.36 o 
   6   4   3      268.21      242.96     11.15 o 
  -8   5   3       16.37       22.80      3.49 o 
  -7   5   3       49.13       51.75      4.49 o 
  -6   5   3       32.92       35.78      3.66 o 
  -5   5   3        0.74        2.16      1.83 o 
  -4   5   3      256.68      257.10     10.82 o 
  -3   5   3        2.45        2.83      1.66 o 
  -2   5   3      494.19      512.21     19.14 o 
   0   5   3      228.39      237.30      9.32 o 
   1   5   3      106.46      119.82      5.66 o 
   2   5   3        0.06        0.00      1.50 o 
   3   5   3        3.47        5.67      1.75 o 
   4   5   3       47.19       48.18      3.28 o 
   5   5   3      122.63      118.81      5.11 o 
  -8   6   3        1.21        0.83      2.33 o 
  -7   6   3      194.78      204.35      9.82 o 
  -6   6   3      233.00      234.64     10.65 o 
  -5   6   3        3.67        5.66      2.33 o 
  -4   6   3      117.67      150.10      7.32 o 
  -3   6   3       26.51       28.12      3.33 o 
  -2   6   3       42.66       43.36      2.41 o 
  -1   6   3        4.93        6.57      1.50 o 
   0   6   3      636.97      640.97     17.06 o 
   1   6   3       82.61       81.37      4.66 o 
   2   6   3        7.78        7.82      1.83 o 
   3   6   3       11.44       10.29      2.41 o 
   4   6   3        9.42       10.29      2.08 o 
   5   6   3        7.10        9.26      2.24 o 
  -8   7   3       37.82       39.94      4.49 o 
  -7   7   3      410.41      429.34     17.81 o 
  -6   7   3       17.43       11.32      2.66 o 
  -5   7   3        0.80        0.00      2.00 o 
  -4   7   3      166.51      163.91      7.99 o 
  -3   7   3       40.59       47.09      3.99 o 
  -2   7   3        7.24        7.53      1.40 o 
  -1   7   3      192.51      202.05      6.00 o 
   0   7   3       13.26       17.47      2.50 o 
   1   7   3      226.44      202.35      8.49 o 
   2   7   3      333.43      307.26      9.35 o 
   3   7   3        1.77        0.00      1.54 o 
   4   7   3       22.40       18.14      2.52 o 
  -7   8   3       15.04       17.31      3.33 o 
  -6   8   3        1.11        0.00      2.50 o 
  -5   8   3      536.80      616.05     23.96 o 
  -4   8   3      830.42      860.67     32.28 o 
  -3   8   3        0.01        2.21      1.28 o 
  -2   8   3      135.34      127.31      4.35 o 
  -1   8   3       56.86       60.57      4.16 o 
   0   8   3      145.50      166.08      7.49 o 
   1   8   3       88.53      102.72      4.31 o 
   2   8   3        4.67        6.19      1.71 o 
   3   8   3      111.16      100.18      7.99 o 
  -7   9   3       43.25       46.10      4.83 o 
  -6   9   3        0.03        0.00      2.66 o 
  -5   9   3        8.68       27.12      3.66 o 
  -4   9   3       19.52       17.97      3.00 o 
  -3   9   3        4.04        2.31      1.40 o 
  -2   9   3       17.23       13.65      2.66 o 
  -1   9   3       80.78       96.66      4.58 o 
   0   9   3       94.59       91.03      6.49 o 
   1   9   3       55.50       41.44      5.49 o 
   2   9   3       20.55       24.96      4.66 o 
  -6  10   3       28.06       16.81      3.83 o 
  -5  10   3       55.69       67.06      5.33 o 
  -4  10   3        0.02        0.59      1.38 o 
  -3  10   3        5.12        3.56      2.91 o 
  -2  10   3       29.23       31.51      2.83 o 
  -1  10   3        2.14        0.33      3.16 o 
   0  10   3       98.52       82.21      7.16 o 
   1  10   3      173.43      153.43      9.98 o 
  -4  11   3        2.39        5.80      2.16 o 
  -3  11   3        0.37        0.00      3.00 o 
  -2  11   3        9.90        8.99      3.99 o 
  -1  11   3       49.48       46.59      6.32 o 
   0 -13   4        4.97        8.99      4.33 o 
   1 -13   4       33.69       33.86      3.23 o 
   2 -13   4        1.08        1.26      1.84 o 
   3 -13   4       52.86       63.81      4.11 o 
   4 -13   4       16.44       18.97      3.33 o 
   5 -13   4        3.00        3.49      2.50 o 
  -2 -12   4      139.48      150.10     10.65 o 
  -1 -12   4       10.21        9.15      4.16 o 
   0 -12   4        8.24        4.23      1.86 o 
   1 -12   4       62.92       53.99      3.66 o 
   2 -12   4       29.44       19.07      2.46 o 
   3 -12   4       12.01       13.59      2.24 o 
   4 -12   4       21.51       22.30      3.49 o 
   5 -12   4        4.49        2.66      2.50 o 
   6 -12   4       18.09       19.97      3.49 o 
  -3 -11   4       29.75       36.44      5.99 o 
  -2 -11   4       13.92       13.65      4.33 o 
  -1 -11   4      101.47      104.40      4.62 o 
   0 -11   4      105.47       98.36      4.49 o 
   1 -11   4      290.24      252.52      8.31 o 
   2 -11   4      288.23      278.52      8.98 o 
   3 -11   4       68.77       69.95      3.88 o 
   4 -11   4      328.69      289.72     12.65 o 
   5 -11   4       30.72       38.94      4.16 o 
   6 -11   4        3.53        3.99      2.50 o 
  -4 -10   4        0.26        1.00      3.83 o 
  -3 -10   4       33.14       31.12      5.33 o 
  -2 -10   4      123.40      127.24      5.49 o 
  -1 -10   4      200.89      214.75      7.20 o 
   0 -10   4      123.44      132.55      5.16 o 
   1 -10   4      120.96      112.62      4.72 o 
   2 -10   4       25.31       22.66      2.27 o 
   3 -10   4     2242.34     2209.30     57.76 o 
   4 -10   4     1216.55     1249.28     33.37 o 
   5 -10   4       93.34       93.02      5.82 o 
   6 -10   4       82.93       82.87      5.82 o 
   7 -10   4       19.66       21.13      3.66 o 
  -5  -9   4      148.60      164.58     10.82 o 
  -4  -9   4       54.31       62.90      7.16 o 
  -3  -9   4      106.30      109.50      8.32 o 
  -2  -9   4       42.53       40.63      2.80 o 
  -1  -9   4      166.57      147.32      5.47 o 
   0  -9   4       13.71       12.97      1.84 o 
   1  -9   4      283.40      273.91      8.50 o 
   2  -9   4       10.20       10.32      2.41 o 
   3  -9   4      134.51      139.46      7.57 o 
   4  -9   4      222.70      248.25      7.94 o 
   5  -9   4      121.76      117.15      6.49 o 
   6  -9   4      522.22      482.59     19.47 o 
   7  -9   4       45.77       50.76      4.83 o 
  -5  -8   4       78.08       89.36      7.82 o 
  -4  -8   4        2.23        1.00      3.33 o 
  -3  -8   4       83.29       89.67      4.99 o 
  -2  -8   4       34.41       33.95      3.08 o 
  -1  -8   4        0.20        0.00      0.73 o 
   0  -8   4       35.70       32.66      3.08 o 
   1  -8   4       13.66        9.03      1.75 o 
   2  -8   4      824.93      815.07     22.00 o 
   3  -8   4      238.27      227.65      7.15 o 
   4  -8   4       10.28        7.26      1.74 o 
   5  -8   4      138.88      137.85      4.82 o 
   6  -8   4       55.92       52.29      3.00 o 
   7  -8   4       14.74       13.07      2.06 o 
   8  -8   4       12.53        9.54      1.99 o 
  -6  -7   4       39.04       44.76      5.82 o 
  -5  -7   4        0.01        1.50      3.16 o 
  -4  -7   4      503.83      521.29     14.95 o 
  -3  -7   4       37.93       27.89      1.91 o 
  -2  -7   4      246.07      270.88      6.41 o 
  -1  -7   4        0.58        0.17      0.60 o 
   0  -7   4       86.98       86.38      5.24 o 
   1  -7   4        1.86        1.49      1.01 o 
   2  -7   4      320.84      343.86      9.85 o 
   3  -7   4        3.46        2.50      1.33 o 
   4  -7   4       23.75       26.96      2.16 o 
   5  -7   4      103.63      118.32      4.35 o 
   6  -7   4        2.39        1.91      1.41 o 
   7  -7   4       92.13       96.64      4.29 o 
   8  -7   4       74.31       73.36      3.94 o 
  -6  -6   4       69.92       86.53      7.32 o 
  -5  -6   4       81.47       70.90      4.08 o 
  -4  -6   4       64.47       60.72      2.82 o 
  -3  -6   4      263.45      256.35      8.37 o 
  -2  -6   4        1.59        1.37      0.91 o 
  -1  -6   4      124.92      133.79      5.82 o 
   0  -6   4      147.20      144.86      4.80 o 
   1  -6   4        8.70        6.16      1.11 o 
   2  -6   4      952.41      969.57     28.46 o 
   3  -6   4      467.54      545.05     11.78 o 
   4  -6   4      136.98      161.57      5.12 o 
   5  -6   4        6.82       11.40      1.59 o 
   6  -6   4        3.72        2.16      1.41 o 
   7  -6   4        3.89        4.47      1.59 o 
   8  -6   4       26.18       29.09      2.75 o 
  -7  -5   4       13.36       13.48      3.33 o 
  -6  -5   4       17.16       12.76      3.07 o 
  -5  -5   4        9.11        7.46      1.53 o 
  -4  -5   4      113.86      116.44      3.73 o 
  -3  -5   4      104.50      106.53      3.24 o 
  -2  -5   4      337.46      346.39      7.73 o 
  -1  -5   4       21.79        8.15      1.66 o 
   0  -5   4       67.82       61.36      2.64 o 
   1  -5   4      119.69      131.34      2.74 o 
   2  -5   4      801.41      877.26     18.32 o 
   3  -5   4        0.82        0.25      0.82 o 
   4  -5   4       89.99       94.05      3.53 o 
   5  -5   4      179.64      193.59      6.06 o 
   6  -5   4       28.67       30.29      2.47 o 
   7  -5   4       55.80       57.83      3.29 o 
   8  -5   4       44.30       44.99      3.10 o 
  -7  -4   4        1.95        0.00      2.33 o 
  -6  -4   4       37.95       23.40      1.97 o 
  -5  -4   4      107.28      128.05      4.26 o 
  -4  -4   4       60.96       52.63      2.46 o 
  -3  -4   4      208.05      240.98      5.74 o 
  -2  -4   4       44.75       46.90      2.63 o 
  -1  -4   4       13.42        8.21      1.16 o 
   0  -4   4        2.75        0.39      0.60 o 
   1  -4   4      137.27      135.80      2.76 o 
   2  -4   4     1772.24     1938.09     47.28 o 
   3  -4   4      794.49      906.37     22.65 o 
   4  -4   4      103.78      116.88      3.94 o 
   5  -4   4      243.80      223.44      6.71 o 
   6  -4   4        3.73        6.15      1.47 o 
   7  -4   4       18.32       17.98      2.11 o 
   8  -4   4       91.91       96.52      6.49 o 
  -7  -3   4      181.80      193.98      6.53 o 
  -6  -3   4       26.04       32.28      2.14 o 
  -5  -3   4      129.80      152.48      4.36 o 
  -4  -3   4      161.87      187.74      4.80 o 
  -3  -3   4       96.30      105.66      4.43 o 
  -2  -3   4      909.44      963.46     40.60 o 
  -1  -3   4       23.05        0.00      0.67 o 
   0  -3   4       11.84       10.20      0.83 o 
   1  -3   4     1180.36     1244.74     30.40 o 
   2  -3   4     6784.69     7313.72    256.77 o 
   3  -3   4      210.75      263.44      7.18 o 
   4  -3   4      123.66      160.09      4.94 o 
   5  -3   4     2350.50     2514.16     61.88 o 
   6  -3   4       30.21       37.90      2.58 o 
   7  -3   4      389.88      436.07     17.81 o 
   8  -3   4       12.54       14.31      3.33 o 
  -8  -2   4       17.22       17.60      2.34 o 
  -7  -2   4       24.73       25.47      3.08 o 
  -6  -2   4       85.10       89.95      3.77 o 
  -5  -2   4       15.67       27.31      1.92 o 
  -4  -2   4       86.43       82.73      2.78 o 
  -3  -2   4       77.51       95.56      3.58 o 
  -2  -2   4      160.18      159.42      6.49 o 
  -1  -2   4       16.38        2.50      0.83 o 
   0  -2   4      372.94      440.12     10.99 o 
   1  -2   4     1835.14     1862.54     45.29 o 
   2  -2   4     1037.27     1099.61     83.04 o 
   3  -2   4      384.88      436.50     11.30 o 
   4  -2   4      412.73      495.10     15.81 o 
   5  -2   4      659.93      618.70     70.31 o 
   6  -2   4      338.31      356.17     14.89 o 
   7  -2   4       72.04       75.55      5.49 o 
   8  -2   4        0.81        0.00      2.50 o 
  -8  -1   4       43.04       31.12      3.66 o 
  -7  -1   4       24.46       21.63      2.83 o 
  -6  -1   4        9.93       12.81      2.33 o 
  -5  -1   4       54.98       76.05      4.66 o 
  -4  -1   4        1.36        2.00      1.33 o 
  -3  -1   4      137.42      143.94      6.32 o 
  -1  -1   4     1102.91     1100.80     38.77 o 
   0  -1   4     6521.63     6569.26    159.58 o 
   1  -1   4      241.09      194.13     29.87 o 
   2  -1   4      269.26      302.02      7.82 o 
   3  -1   4      639.55      738.73     18.53 o 
   4  -1   4        5.83        7.82      1.33 o 
   5  -1   4        0.23        0.87      1.08 o 
   6  -1   4       72.29       70.72      4.99 o 
   7  -1   4        0.00        0.33      2.16 o 
  -8   0   4        1.53        1.66      2.00 o 
  -7   0   4      158.08      145.11      7.49 o 
  -6   0   4      385.63      418.69     16.64 o 
  -5   0   4        0.13        0.00      1.66 o 
  -4   0   4       45.63       63.90      3.99 o 
  -2   0   4      726.76      819.74     29.29 o 
  -1   0   4     2576.51     2598.99     90.69 o 
   0   0   4     1454.46     1136.26    163.91 o 
   2   0   4        8.21        6.49      0.83 o 
   3   0   4       47.75       55.70      2.91 o 
   4   0   4        2.65        3.16      0.82 o 
   5   0   4       88.19       85.37      5.33 o 
   6   0   4      158.90      165.41      8.32 o 
   7   0   4       40.11       41.94      4.49 o 
  -8   1   4        9.28        2.83      2.16 o 
  -7   1   4      482.37      469.28     18.80 o 
  -6   1   4      100.70       96.35      5.66 o 
  -5   1   4       17.50       20.47      2.66 o 
  -4   1   4       62.12       31.95      2.50 o 
  -3   1   4      198.49      239.63      9.65 o 
  -2   1   4      249.38      296.04     11.32 o 
  -1   1   4      215.23      261.93      9.82 o 
   0   1   4      187.11      184.88      6.82 o 
   1   1   4     1222.07     1207.47     41.44 o 
   2   1   4       63.80       66.90      3.66 o 
   3   1   4        0.95        2.33      1.50 o 
   4   1   4       42.65       47.09      3.99 o 
   5   1   4        3.42        4.66      2.16 o 
   6   1   4      576.10      560.80     21.63 o 
   7   1   4       14.60       14.64      3.33 o 
  -8   2   4       76.27       74.39      5.33 o 
  -7   2   4      667.15      630.20     24.46 o 
  -6   2   4       26.79       22.96      3.00 o 
  -5   2   4       82.09        0.00      0.50 o 
  -4   2   4        0.47        0.00      1.50 o 
  -3   2   4       69.46       74.39      4.33 o 
  -2   2   4       11.50       12.98      1.66 o 
  -1   2   4        9.62       10.21      1.50 o 
   0   2   4        0.16        7.49      1.50 o 
   1   2   4      814.16      841.37     29.29 o 
   2   2   4      410.55      415.69     15.31 o 
   3   2   4       85.95       98.02      5.16 o 
   4   2   4      334.78      353.12     13.98 o 
   5   2   4      775.19      799.42     38.11 o 
   6   2   4      375.18      370.10     15.48 o 
  -8   3   4       27.11       25.79      3.49 o 
  -7   3   4        5.37        8.65      2.50 o 
  -6   3   4       54.46       51.42      4.33 o 
  -5   3   4        1.38        0.17      0.83 o 
  -4   3   4        0.11        0.00      1.50 o 
  -3   3   4        2.56        0.00      1.33 o 
  -2   3   4       36.85       29.45      2.66 o 
  -1   3   4       98.60       87.74      2.88 o 
   0   3   4       28.70       32.95      2.00 o 
   1   3   4      121.22      133.46      5.99 o 
   2   3   4      544.51      501.39     18.14 o 
   3   3   4        4.34        5.49      2.00 o 
   4   3   4      354.32      345.63     13.81 o 
   5   3   4       85.22       92.75      4.38 o 
   6   3   4        0.50        0.83      2.33 o 
  -8   4   4        0.21        2.16      2.16 o 
  -7   4   4        0.00        0.00      1.83 o 
  -6   4   4        0.42        0.00      1.66 o 
  -5   4   4       16.92       22.47      2.83 o 
  -4   4   4      935.28      993.30     36.28 o 
  -3   4   4      132.96      137.12      6.49 o 
  -2   4   4        3.74        6.66      1.66 o 
  -1   4   4       59.85       61.71      2.41 o 
   0   4   4      143.76      142.98      4.17 o 
   1   4   4       19.61       18.64      2.33 o 
   2   4   4        0.92        0.00      1.50 o 
   3   4   4      107.66      108.33      5.66 o 
   4   4   4       59.74       64.39      3.60 o 
   5   4   4        0.70        1.23      1.68 o 
   6   4   4       23.14       20.97      3.66 o 
  -8   5   4       77.93       90.03      6.32 o 
  -7   5   4       84.25       86.70      5.82 o 
  -6   5   4       29.71       28.62      3.66 o 
  -5   5   4        6.63        8.99      2.33 o 
  -4   5   4        9.50       12.31      2.33 o 
  -3   5   4       67.49       68.39      4.33 o 
  -2   5   4       45.18       41.57      2.91 o 
  -1   5   4       47.33       45.33      8.15 o 
   0   5   4      158.06      170.86      4.93 o 
   1   5   4        7.05        6.32      2.16 o 
   2   5   4       81.16       76.38      4.49 o 
   3   5   4      106.04      102.68      5.66 o 
   4   5   4        0.93        0.95      1.60 o 
   5   5   4       51.53       46.36      3.56 o 
  -8   6   4      103.29       97.68      6.66 o 
  -7   6   4        0.00        0.00      2.33 o 
  -6   6   4        0.26        0.17      2.00 o 
  -5   6   4       29.89       36.61      3.66 o 
  -4   6   4      146.44      142.11      7.16 o 
  -3   6   4      582.38      670.80     25.13 o 
  -2   6   4      706.15      779.33     28.96 o 
  -1   6   4     1219.50     1323.38     51.00 o 
   0   6   4        3.78        3.33      2.16 o 
   1   6   4        1.57        1.66      2.00 o 
   2   6   4      163.46      152.27      6.99 o 
   3   6   4       10.88        9.34      1.91 o 
   4   6   4        0.88        2.13      1.75 o 
  -7   7   4      193.70      190.04      9.65 o 
  -6   7   4      182.58      189.37      9.32 o 
  -5   7   4       11.62       13.65      2.83 o 
  -4   7   4      148.16      165.25      8.15 o 
  -3   7   4      197.82      194.99      6.11 o 
  -2   7   4        0.52        0.00      2.75 o 
  -1   7   4        5.76       10.82      2.50 o 
   0   7   4      210.27      197.70      8.49 o 
   1   7   4      417.94      358.11     13.81 o 
   2   7   4      126.78      118.15      5.99 o 
   3   7   4        4.66        5.01      2.00 o 
   4   7   4        6.39        6.64      2.15 o 
  -7   8   4       13.98       11.82      3.16 o 
  -6   8   4        6.51        6.49      2.66 o 
  -5   8   4      123.36      120.48      6.82 o 
  -4   8   4        4.27        0.50      2.50 o 
  -3   8   4       10.18        9.54      1.70 o 
  -2   8   4       21.46       23.05      3.91 o 
  -1   8   4        0.03        0.17      2.16 o 
   0   8   4      555.43      519.03     19.30 o 
   1   8   4       39.02       40.77      3.66 o 
   2   8   4       22.61       24.72      2.59 o 
   3   8   4       25.15       27.39      3.08 o 
  -6   9   4       20.37       25.79      3.66 o 
  -5   9   4        7.85        4.16      2.50 o 
  -4   9   4       33.43       41.75      2.91 o 
  -3   9   4        1.39        0.00      1.59 o 
  -2   9   4       68.04       82.54      5.33 o 
  -1   9   4       16.52       23.80      3.16 o 
   0   9   4      160.44      136.10      6.41 o 
   1   9   4       15.06       13.15      3.99 o 
   2   9   4        9.16       15.31      4.33 o 
  -5  10   4        1.74        6.11      4.58 o 
  -4  10   4        1.03        0.22      1.50 o 
  -3  10   4       55.44       56.00      3.76 o 
  -2  10   4       11.24       12.34      2.41 o 
  -1  10   4       47.63       41.77      5.66 o 
   0  10   4       19.04       12.31      4.16 o 
   2 -14   5       46.46       45.27      3.63 o 
  -1 -13   5        1.64        1.66      4.33 o 
   0 -13   5      122.94      116.44      5.36 o 
   1 -13   5       13.84        8.97      2.18 o 
   2 -13   5       12.07        6.23      2.09 o 
   3 -13   5       60.88       66.45      4.11 o 
   4 -13   5        7.15        8.49      2.83 o 
   5 -13   5       10.27       10.65      3.00 o 
  -2 -12   5       88.93       87.37      8.65 o 
  -1 -12   5       76.07       71.39      7.49 o 
   0 -12   5      250.34      268.57      8.96 o 
   1 -12   5       26.24       33.55      3.07 o 
   2 -12   5       88.61       90.38      5.08 o 
   3 -12   5        1.93        6.71      2.16 o 
   4 -12   5      377.87      360.61     15.31 o 
   5 -12   5       34.81       33.78      4.16 o 
   6 -12   5       41.18       48.09      4.99 o 
  -3 -11   5        6.07        5.66      4.16 o 
  -2 -11   5       44.11       52.42      6.82 o 
  -1 -11   5      152.65      170.23      6.30 o 
   0 -11   5     1154.60     1201.89     32.50 o 
   1 -11   5      109.14      104.83      4.71 o 
   2 -11   5      395.73      420.74     12.53 o 
   3 -11   5       21.25       30.12      2.82 o 
   4 -11   5       42.17       43.77      4.33 o 
   5 -11   5        0.39        0.00      2.00 o 
   6 -11   5       13.72        7.82      2.66 o 
  -4 -10   5        2.57        0.33      3.83 o 
  -3 -10   5        0.38        0.33      3.49 o 
  -2 -10   5       11.16       13.74      4.16 o 
  -1 -10   5      317.43      337.45     10.35 o 
   0 -10   5       24.23       25.87      3.33 o 
   1 -10   5       44.65       44.54      3.14 o 
   2 -10   5      568.62      613.79     28.37 o 
   3 -10   5      428.84      415.50     12.65 o 
   4 -10   5      277.44      271.66      8.99 o 
   5 -10   5        8.64       10.15      2.50 o 
   6 -10   5       11.59        9.32      2.66 o 
   7 -10   5       75.53       71.39      5.49 o 
  -5  -9   5      130.06      140.12     10.15 o 
  -4  -9   5      214.71      241.79     13.48 o 
  -3  -9   5       99.50      106.05      7.57 o 
  -2  -9   5       99.10      106.92      4.53 o 
  -1  -9   5      171.18      166.69      6.03 o 
   0  -9   5       57.67       54.15      3.17 o 
   1  -9   5       99.74      116.72      4.99 o 
   2  -9   5       39.35       38.34      2.79 o 
   3  -9   5       42.83       43.98      6.07 o 
   4  -9   5        4.63        1.01      2.16 o 
   5  -9   5        5.30        6.73      1.47 o 
   6  -9   5        0.33        0.00      1.41 o 
   7  -9   5       15.81       14.82      2.12 o 
  -5  -8   5       68.84       71.72      7.32 o 
  -4  -8   5      287.95      314.65      9.95 o 
  -3  -8   5      347.11      360.19     10.87 o 
  -2  -8   5      282.10      311.40      9.47 o 
  -1  -8   5        0.67        0.00      0.86 o 
   0  -8   5       10.58       11.90      1.69 o 
   1  -8   5        3.81        1.10      1.41 o 
   2  -8   5       17.54        6.99      3.00 o 
   3  -8   5       15.77       10.92      2.83 o 
   4  -8   5       10.81       11.47      2.66 o 
   5  -8   5       13.95       16.29      1.82 o 
   6  -8   5       23.70       19.82      2.12 o 
   7  -8   5       80.75       72.47      3.77 o 
  -6  -7   5       28.56       34.28      5.16 o 
  -5  -7   5        7.22        8.36      2.32 o 
  -4  -7   5       80.05       82.09      4.32 o 
  -3  -7   5       22.13       19.38      3.08 o 
  -2  -7   5       26.70       21.47      3.33 o 
  -1  -7   5      259.90      287.72     11.32 o 
   0  -7   5       59.35       59.77      2.99 o 
   1  -7   5        8.64        4.41      1.23 o 
   2  -7   5      378.06      381.28     15.88 o 
   3  -7   5       24.85       21.30      1.43 o 
   4  -7   5       65.32       61.33      2.93 o 
   5  -7   5        0.23        0.00      1.23 o 
   6  -7   5        0.04        1.06      1.28 o 
   7  -7   5        1.88        3.49      1.65 o 
   8  -7   5      109.87      118.42      5.06 o 
  -6  -6   5        1.71        3.50      3.08 o 
  -5  -6   5      110.30      114.34      5.26 o 
  -4  -6   5       44.22       35.20      2.26 o 
  -3  -6   5       21.22       12.67      2.08 o 
  -2  -6   5       70.60       76.92      3.68 o 
  -1  -6   5      955.91     1069.02     38.11 o 
   0  -6   5       16.23       18.92      1.63 o 
   1  -6   5       15.99       12.90      1.49 o 
   2  -6   5        7.41        7.22      0.89 o 
   3  -6   5     1052.29     1190.99     31.20 o 
   4  -6   5      280.70      316.64      8.82 o 
   5  -6   5        1.77        0.57      1.23 o 
   6  -6   5       16.89       13.11      1.80 o 
   7  -6   5       14.78       15.00      2.06 o 
   8  -6   5       99.39      103.03      4.76 o 
  -7  -5   5        2.10        0.50      2.50 o 
  -6  -5   5       99.40       94.87      6.24 o 
  -5  -5   5       95.74      105.32      3.63 o 
  -4  -5   5       89.48       79.48      4.17 o 
  -3  -5   5       63.81       84.46      4.03 o 
  -2  -5   5        0.20        0.00      1.28 o 
  -1  -5   5       47.87       35.11      3.00 o 
   0  -5   5       65.25       70.13      2.96 o 
   1  -5   5     1430.74     1546.24     31.75 o 
   2  -5   5      616.31      474.44     16.81 o 
   3  -5   5     1488.56     1783.08     43.87 o 
   4  -5   5        0.11        0.49      1.00 o 
   5  -5   5      188.80      208.67      6.41 o 
   6  -5   5      236.95      251.88      7.71 o 
   7  -5   5       42.07       38.72      4.58 o 
   8  -5   5       93.34      108.63      6.99 o 
  -7  -4   5        0.70        0.00      2.66 o 
  -6  -4   5       57.79       59.68      2.88 o 
  -5  -4   5        9.96        9.96      1.64 o 
  -4  -4   5      111.60      126.66      4.93 o 
  -3  -4   5        0.82        3.33      3.08 o 
  -2  -4   5      326.84      317.61      9.14 o 
  -1  -4   5       42.52       27.46      2.66 o 
   0  -4   5     1769.16     1813.58     78.71 o 
   1  -4   5      545.85      561.64     14.05 o 
   2  -4   5     3913.50     4386.07    152.93 o 
   3  -4   5      323.79      420.05     11.00 o 
   4  -4   5       70.29       66.17      2.88 o 
   5  -4   5      349.27      395.09     10.83 o 
   6  -4   5      253.12      258.81      7.82 o 
   7  -4   5      143.46      146.41      5.41 o 
   8  -4   5        9.13       11.48      3.33 o 
  -7  -3   5        0.21        0.00      2.16 o 
  -6  -3   5      113.42      114.97      4.76 o 
  -5  -3   5      104.31      115.89      4.69 o 
  -4  -3   5     1307.93     1410.05     37.04 o 
  -3  -3   5       37.16       50.91      3.99 o 
  -2  -3   5      578.86      528.85     14.37 o 
   0  -3   5       86.84       84.10      2.63 o 
   1  -3   5      426.87      483.07     14.31 o 
   2  -3   5     1332.80     1474.83     36.17 o 
   3  -3   5      470.69      456.55     11.83 o 
   4  -3   5       34.88       37.29      2.23 o 
   5  -3   5        2.23        2.62      1.20 o 
   6  -3   5       14.75       16.77      1.84 o 
   7  -3   5        0.07        0.00      2.16 o 
  -8  -2   5       53.47       39.94      4.49 o 
  -7  -2   5        0.27        1.16      2.16 o 
  -6  -2   5        0.43        0.00      1.83 o 
  -5  -2   5       26.74       31.78      3.66 o 
  -4  -2   5      484.98      544.66     20.47 o 
  -3  -2   5      201.81      260.43     10.48 o 
  -2  -2   5       97.95        0.00      0.50 o 
  -1  -2   5       27.85       28.96      2.66 o 
   0  -2   5      581.85      564.37     14.05 o 
   1  -2   5        3.15        1.66      1.00 o 
   2  -2   5      532.03      589.50     14.82 o 
   3  -2   5      232.46      334.89      8.88 o 
   4  -2   5        1.23        1.32      0.95 o 
   5  -2   5       26.73       27.34      2.27 o 
   6  -2   5       17.53       21.13      3.16 o 
   7  -2   5       16.50       14.64      3.16 o 
  -8  -1   5       53.85       49.09      4.49 o 
  -7  -1   5       47.04       60.07      4.66 o 
  -6  -1   5       80.66       82.37      5.33 o 
  -5  -1   5      101.03      125.97      6.49 o 
  -4  -1   5      147.96      170.24      7.65 o 
  -3  -1   5       38.42       16.14      1.83 o 
  -2  -1   5       59.90       77.55      3.99 o 
  -1  -1   5       72.61       33.95      1.83 o 
   0  -1   5     2076.00     2235.05     78.05 o 
   1  -1   5      152.36      153.02      4.23 o 
   2  -1   5      297.17      279.13      7.35 o 
   3  -1   5      130.49      127.49      3.93 o 
   4  -1   5       23.02       27.79      2.66 o 
   5  -1   5      929.38      969.67     34.95 o 
   6  -1   5       19.45       23.46      3.49 o 
   7  -1   5        5.88        7.99      2.83 o 
  -8   0   5        0.00        0.00      2.00 o 
  -7   0   5      420.07      384.57     15.81 o 
  -6   0   5      666.39      726.21     27.46 o 
  -5   0   5       34.23       33.45      3.49 o 
  -4   0   5        0.30        1.00      1.33 o 
  -3   0   5       95.43      108.17      5.16 o 
  -2   0   5      111.99      139.95      5.99 o 
  -1   0   5     1679.75     1700.98     41.52 o 
   0   0   5     1315.55     1391.84     34.00 o 
   1   0   5      566.86      597.74     14.88 o 
   2   0   5     2188.08     2324.25     81.04 o 
   3   0   5      642.04      625.04     22.30 o 
   4   0   5       73.39       42.93      3.33 o 
   5   0   5      264.08      292.05     12.31 o 
   6   0   5      152.17      150.10      7.82 o 
   7   0   5        8.52        8.15      3.00 o 
  -8   1   5        0.44        0.00      2.00 o 
  -7   1   5        2.09        1.66      2.16 o 
  -6   1   5        9.33        8.82      2.33 o 
  -5   1   5        0.30        0.50      0.83 o 
  -4   1   5       40.58       41.60      3.33 o 
  -3   1   5      330.30      397.39     15.31 o 
  -2   1   5     1069.56     1237.09     43.93 o 
  -1   1   5       66.14       35.78      2.16 o 
   0   1   5     2961.23     2950.28    102.84 o 
   1   1   5      408.34      402.05     14.64 o 
   2   1   5        4.35        5.16      1.50 o 
   3   1   5      653.40      712.40     25.63 o 
   4   1   5       33.25       35.61      3.66 o 
   5   1   5        0.65        0.00      2.00 o 
   6   1   5       84.42       78.21      5.49 o 
  -8   2   5       43.53       45.76      4.49 o 
  -7   2   5       94.64      102.34      6.32 o 
  -6   2   5       83.35       97.68      5.82 o 
  -4   2   5       20.73       14.81      2.33 o 
  -3   2   5        0.22        2.83      1.50 o 
  -2   2   5       15.35       12.48      1.66 o 
  -1   2   5       31.48       35.22      1.75 o 
   0   2   5      149.61      158.42      6.41 o 
   1   2   5       43.37       35.94      3.16 o 
   2   2   5     1241.58     1285.02     44.43 o 
   3   2   5       42.73       40.94      3.49 o 
   4   2   5        5.82        9.82      2.33 o 
   5   2   5      290.85      293.38     12.65 o 
   6   2   5       64.67       62.57      5.16 o 
  -8   3   5      130.29      109.33      6.82 o 
  -7   3   5      105.95       93.19      5.99 o 
  -6   3   5      123.17      126.14      6.99 o 
  -5   3   5       30.01       30.45      3.66 o 
  -4   3   5        6.38        4.49      2.00 o 
  -3   3   5      233.71      281.73     11.48 o 
  -2   3   5      147.00      167.57      7.16 o 
  -1   3   5      339.89      353.94      9.24 o 
   0   3   5        0.18        1.28      0.92 o 
   1   3   5      424.36      454.47     16.64 o 
   2   3   5        3.71        3.00      1.83 o 
   3   3   5        0.09        0.00      1.66 o 
   4   3   5       86.43       84.54      5.16 o 
   5   3   5        3.40        5.18      1.94 o 
   6   3   5      228.95      201.02      9.98 o 
  -8   4   5       17.18       16.31      3.33 o 
  -7   4   5       85.97       77.88      5.66 o 
  -6   4   5        4.19        2.50      2.16 o 
  -5   4   5       50.41       53.92      4.49 o 
  -4   4   5       71.88       87.20      5.33 o 
  -3   4   5       70.47       78.21      4.66 o 
  -2   4   5       11.30       14.71      1.47 o 
  -1   4   5      671.82      728.59     18.35 o 
   0   4   5      298.84      265.64      7.17 o 
   1   4   5      211.03      196.70      8.32 o 
   2   4   5        3.53        4.99      2.00 o 
   3   4   5       18.05       14.14      2.50 o 
   4   4   5        8.96       10.98      2.66 o 
   5   4   5      273.94      267.26      8.96 o 
  -8   5   5        3.36        9.32      3.00 o 
  -7   5   5      451.34      450.80     18.64 o 
  -6   5   5        7.98        8.65      2.50 o 
  -5   5   5       25.68       23.46      3.00 o 
  -4   5   5       52.97       63.90      4.66 o 
  -3   5   5       17.32       15.64      2.50 o 
  -2   5   5        0.43        0.21      1.41 o 
  -1   5   5       48.78       54.04      3.33 o 
   0   5   5        4.05        6.49      2.33 o 
   1   5   5      111.51       89.03      5.16 o 
   2   5   5      285.89      255.44     10.48 o 
   3   5   5       15.23       20.30      3.00 o 
   4   5   5        3.47        4.94      1.96 o 
  -7   6   5      159.61      155.76      8.49 o 
  -6   6   5        2.22        4.16      2.50 o 
  -5   6   5       13.98       19.97      3.00 o 
  -4   6   5        7.07        4.99      2.16 o 
  -3   6   5       13.13       15.61      2.66 o 
  -2   6   5      623.81      647.67     16.64 o 
  -1   6   5        4.32        9.49      2.66 o 
   0   6   5      177.19      155.76      7.32 o 
   1   6   5        1.92        2.00      2.00 o 
   2   6   5       58.40       60.91      4.16 o 
   3   6   5       48.86       56.41      4.33 o 
   4   6   5        7.52       10.91      3.08 o 
  -7   7   5       18.32       20.30      3.66 o 
  -6   7   5        0.16        0.00      2.00 o 
  -5   7   5        0.16        0.00      2.00 o 
  -4   7   5        0.40        0.17      2.00 o 
  -3   7   5       22.05       20.68      4.66 o 
  -2   7   5        1.00        0.00      1.28 o 
  -1   7   5       92.98       84.70      4.99 o 
   0   7   5      163.25      166.24      7.65 o 
   1   7   5      727.06      688.94     25.13 o 
   2   7   5       49.48       50.09      3.99 o 
   3   7   5       66.92       76.81      4.15 o 
  -6   8   5       17.51       22.47      3.49 o 
  -5   8   5      108.87      122.15      6.99 o 
  -4   8   5       88.51      102.06      4.17 o 
  -3   8   5      200.79      205.44      6.41 o 
  -2   8   5       18.14       15.31      3.00 o 
  -1   8   5       54.92       63.24      4.66 o 
   0   8   5       14.82       24.96      3.33 o 
   1   8   5      192.42      198.19      8.82 o 
   2   8   5       54.15       56.25      3.57 o 
  -5   9   5        1.14        1.33      2.33 o 
  -4   9   5       60.07       65.82      3.47 o 
  -3   9   5      137.94      135.46      6.99 o 
  -2   9   5        0.47        0.00      2.66 o 
  -1   9   5       90.18       96.85      5.99 o 
   0   9   5        3.12        9.82      2.50 o 
   1   9   5       18.99       17.14      4.33 o 
  -4  10   5       11.91       15.31      3.16 o 
  -3  10   5        0.14        0.00      2.66 o 
  -2  10   5        7.68       11.15      3.00 o 
  -1  10   5       14.93       16.31      4.33 o 
   2 -14   6        0.66        0.00      1.86 o 
   3 -14   6       24.94       24.71      3.49 o 
  -1 -13   6       19.80       19.80      5.16 o 
   0 -13   6      210.62      220.62      7.95 o 
   1 -13   6      309.83      346.00     11.15 o 
   2 -13   6       61.59       57.40      5.66 o 
   3 -13   6        1.08        0.00      1.81 o 
   4 -13   6       17.02       16.97      3.33 o 
   5 -13   6        2.55        1.16      2.50 o 
  -2 -12   6      162.61      195.20     12.48 o 
  -1 -12   6        2.33        6.33      1.90 o 
   0 -12   6       93.39      101.46      4.83 o 
   1 -12   6       31.72       26.91      2.67 o 
   2 -12   6        8.06        6.67      1.97 o 
   3 -12   6       55.82       64.05      3.92 o 
   4 -12   6       50.41       47.43      4.66 o 
   5 -12   6      117.89      130.96      7.65 o 
   6 -12   6       93.77       95.35      6.49 o 
  -3 -11   6       76.83       90.69      8.65 o 
  -2 -11   6       23.68       28.38      4.74 o 
  -1 -11   6      311.18      326.67     10.40 o 
   0 -11   6      141.64      124.70      5.20 o 
   1 -11   6       67.28       60.20      4.16 o 
   2 -11   6      107.98      121.21      5.33 o 
   3 -11   6        4.83        3.01      1.75 o 
   4 -11   6       46.77       48.26      4.49 o 
   5 -11   6       18.84       16.81      3.00 o 
   6 -11   6        7.23        7.65      2.66 o 
  -4 -10   6      146.31      148.44     10.48 o 
  -3 -10   6        5.86       12.42      3.16 o 
  -2 -10   6        1.06        2.30      1.91 o 
  -1 -10   6        0.26        0.00      4.99 o 
   0 -10   6      120.71      126.29      5.07 o 
   1 -10   6        2.89        0.51      1.56 o 
   2 -10   6      271.13      262.87      8.41 o 
   3 -10   6      166.62      162.29     16.81 o 
   4 -10   6      100.94      105.00      6.16 o 
   5 -10   6       20.40       20.47      3.00 o 
   6 -10   6        0.06        0.00      2.00 o 
   7 -10   6        0.33        1.16      2.33 o 
  -5  -9   6        6.94        7.82      4.16 o 
  -4  -9   6        5.65       12.15      4.08 o 
  -3  -9   6        8.83       14.38      2.14 o 
  -2  -9   6        2.76        0.00      2.83 o 
  -1  -9   6       16.86       10.31      3.08 o 
   0  -9   6       25.08       21.78      2.14 o 
   1  -9   6        6.56        0.00      4.24 o 
   2  -9   6       45.25       46.76      3.04 o 
   3  -9   6      133.36      145.13      5.38 o 
   4  -9   6      120.18      124.57      4.38 o 
   5  -9   6        0.63        0.00      1.23 o 
   6  -9   6        0.00        0.37      1.47 o 
   7  -9   6        6.19        5.66      1.77 o 
  -5  -8   6      193.41      204.90      7.59 o 
  -4  -8   6      143.83      154.38      7.82 o 
  -3  -8   6      228.78      231.58      7.76 o 
  -2  -8   6       90.13       93.31      4.99 o 
  -1  -8   6      313.31      332.65     13.15 o 
   0  -8   6      128.13      137.88      5.08 o 
   1  -8   6        0.00        0.00      1.26 o 
   2  -8   6       42.27       41.41      2.83 o 
   3  -8   6        6.91        8.01      1.38 o 
   4  -8   6       81.52       86.14      4.33 o 
   5  -8   6       48.44       49.11      2.82 o 
   6  -8   6      107.66       89.27      3.94 o 
   7  -8   6       44.08       37.78      2.94 o 
  -6  -7   6        1.67        3.16      3.49 o 
  -5  -7   6       14.24       14.50      2.56 o 
  -4  -7   6      176.31      176.77      6.60 o 
  -3  -7   6       30.00       28.94      2.76 o 
  -2  -7   6       15.40       15.70      2.15 o 
  -1  -7   6       18.65       18.31      2.33 o 
   0  -7   6        3.79        5.95      1.41 o 
   1  -7   6       86.93       95.47      3.76 o 
   2  -7   6      100.20      103.01      7.30 o 
   3  -7   6        5.05        4.66      1.18 o 
   4  -7   6       43.99       41.47      2.46 o 
   5  -7   6       65.18       73.70      3.35 o 
   6  -7   6       10.46       10.02      1.77 o 
   7  -7   6        0.73        0.17      1.47 o 
  -6  -6   6       29.30       21.60      4.74 o 
  -5  -6   6       48.87       50.38      3.98 o 
  -4  -6   6     1007.37     1063.31     28.73 o 
  -3  -6   6       28.29       32.36      3.00 o 
  -2  -6   6       33.00       46.88      3.12 o 
  -1  -6   6     1860.76     1978.78     69.73 o 
   0  -6   6       28.38       26.26      2.24 o 
   1  -6   6     1049.41     1041.59     29.41 o 
   3  -6   6      110.97      137.04      4.35 o 
   4  -6   6       10.54       12.66      1.52 o 
   5  -6   6        4.20        6.39      1.40 o 
   6  -6   6       21.83       21.09      2.04 o 
   7  -6   6      206.69      210.42      7.00 o 
  -7  -5   6       33.59       17.64      3.99 o 
  -6  -5   6       14.35       13.79      6.41 o 
  -5  -5   6        1.12        0.00      1.88 o 
  -4  -5   6      302.36      307.59      9.61 o 
  -3  -5   6        0.06        2.08      2.33 o 
  -2  -5   6       26.77       29.60      2.70 o 
  -1  -5   6      289.38      335.12      8.62 o 
   0  -5   6        6.20        8.19      0.91 o 
   1  -5   6      757.16      912.59     22.58 o 
   2  -5   6      709.66      714.12     59.49 o 
   3  -5   6       90.23       91.58      3.35 o 
   4  -5   6      622.10      652.76     16.88 o 
   5  -5   6       29.07       30.95      3.16 o 
   6  -5   6       61.04       63.63      3.41 o 
   7  -5   6        8.94        9.83      1.87 o 
  -7  -4   6        5.99        0.00      2.83 o 
  -6  -4   6       48.34       59.62      3.81 o 
  -5  -4   6       15.21       11.85      2.12 o 
  -4  -4   6        1.65        3.46      3.58 o 
  -3  -4   6      209.41      202.98      6.56 o 
  -2  -4   6      107.04       85.77      3.58 o 
  -1  -4   6      104.19      132.46      4.99 o 
   0  -4   6        2.45        2.42      0.71 o 
   1  -4   6        0.49        1.94      0.64 o 
   2  -4   6        0.97        1.00      0.71 o 
   3  -4   6       50.48       44.77      2.24 o 
   4  -4   6      181.72      169.07      5.29 o 
   5  -4   6       11.48       10.83      1.66 o 
   6  -4   6        9.76       12.14      1.68 o 
   7  -4   6       40.91       48.09      4.66 o 
  -7  -3   6        1.47        0.00      2.33 o 
  -6  -3   6        4.49        2.66      2.33 o 
  -5  -3   6      100.27      116.99      6.49 o 
  -4  -3   6        1.78        3.16      2.16 o 
  -3  -3   6        1.54        4.33      2.00 o 
  -2  -3   6       16.46        0.67      1.16 o 
  -1  -3   6     1595.43     1778.24     43.33 o 
   0  -3   6      324.53      415.85     10.58 o 
   1  -3   6      314.36      177.73      6.82 o 
   2  -3   6      203.49      238.41      6.47 o 
   3  -3   6      182.39      202.42      5.82 o 
   4  -3   6       20.22       19.62      3.24 o 
   5  -3   6      118.48      116.99      4.22 o 
   6  -3   6      405.92      398.29     11.23 o 
   7  -3   6       80.65       74.22      5.49 o 
  -8  -2   6        0.39        0.00      2.50 o 
  -7  -2   6       21.76       19.30      3.16 o 
  -6  -2   6      210.67      212.34      9.82 o 
  -5  -2   6        8.20       17.31      2.83 o 
  -4  -2   6      792.13      996.13     36.28 o 
  -3  -2   6      548.80      516.54     19.30 o 
  -2  -2   6      123.69      150.93      6.66 o 
  -1  -2   6       77.86       78.38      4.33 o 
   0  -2   6       92.73       39.27      2.33 o 
   1  -2   6      197.90      234.39      6.24 o 
   2  -2   6       36.40       49.30      1.99 o 
   3  -2   6       60.30       60.22      3.08 o 
   4  -2   6        0.12        0.00      0.95 o 
   5  -2   6      129.88      133.42      4.69 o 
   6  -2   6       13.60       15.81      3.00 o 
   7  -2   6        8.94       11.15      3.00 o 
  -8  -1   6        6.75        4.33      2.50 o 
  -7  -1   6        9.00        7.16      2.50 o 
  -6  -1   6        6.68        5.16      2.33 o 
  -5  -1   6      477.44      528.85     20.47 o 
  -3  -1   6      108.73      129.13      6.16 o 
  -2  -1   6      752.03      886.47     31.78 o 
  -1  -1   6     5771.06     6285.30    152.70 o 
   0  -1   6      569.86      632.29     15.76 o 
   1  -1   6      611.86      648.96     16.24 o 
   2  -1   6      342.70      378.24      9.82 o 
   3  -1   6        2.86        2.58      1.00 o 
   4  -1   6       43.86       40.19      5.57 o 
   5  -1   6        0.16        1.00      2.00 o 
   6  -1   6       49.85       43.27      4.16 o 
   7  -1   6        5.81        5.82      2.83 o 
  -8   0   6        0.43        1.50      2.16 o 
  -7   0   6      219.27      208.51      9.98 o 
  -6   0   6        0.25        0.00      1.83 o 
  -5   0   6       64.64       57.25      4.16 o 
  -4   0   6       12.73        3.33      1.00 o 
  -3   0   6      199.35      229.81      9.49 o 
  -2   0   6     4059.27     4877.81    170.24 o 
  -1   0   6     1540.09     1627.11     39.82 o 
   0   0   6      476.56      551.66     13.94 o 
   1   0   6       50.00       74.41      2.56 o 
   2   0   6      935.98     1036.40     36.44 o 
   3   0   6      108.57       95.35      3.99 o 
   4   0   6        0.15        0.00      1.83 o 
   5   0   6        1.54        2.16      2.00 o 
   6   0   6       79.55       76.55      5.49 o 
  -8   1   6      201.42      176.89      9.15 o 
  -7   1   6      153.39      149.27      7.99 o 
  -6   1   6       24.18       28.12      3.49 o 
  -5   1   6       26.66       12.98      2.33 o 
  -4   1   6       48.92       50.92      3.83 o 
  -3   1   6       13.88       13.81      2.00 o 
  -2   1   6       26.19       28.12      2.50 o 
  -1   1   6        2.33        3.03      0.88 o 
   1   1   6       17.05       12.27      1.16 o 
   2   1   6       38.19       24.63      2.33 o 
   3   1   6       53.83       63.24      4.16 o 
   4   1   6       69.64       74.05      4.83 o 
   5   1   6      262.01      251.11     11.32 o 
   6   1   6       10.08        9.98      3.00 o 
  -8   2   6       61.80       48.09      4.83 o 
  -7   2   6      123.80      121.81      7.16 o 
  -6   2   6       87.53       89.20      5.66 o 
  -5   2   6       44.10       41.44      3.99 o 
  -4   2   6       50.60       50.09      3.99 o 
  -3   2   6        2.47        1.00      1.50 o 
  -2   2   6       46.50       37.61      3.00 o 
  -1   2   6       35.80       26.64      2.91 o 
   0   2   6       46.37       57.93      2.46 o 
   1   2   6       62.86       68.56      4.16 o 
   2   2   6       53.61       49.26      3.66 o 
   3   2   6      261.02      258.43     10.65 o 
   4   2   6      240.76      229.81     10.15 o 
   5   2   6       20.96       22.80      3.49 o 
   6   2   6       33.97       33.12      4.33 o 
  -8   3   6        5.84        9.98      3.00 o 
  -7   3   6       31.63       25.63      3.66 o 
  -6   3   6       21.46       19.64      3.00 o 
  -5   3   6       22.55       19.47      2.83 o 
  -4   3   6        3.85        3.83      2.16 o 
  -3   3   6      189.58      197.36      8.65 o 
  -2   3   6       68.21       68.51      2.82 o 
  -1   3   6        5.83        8.45      1.91 o 
   0   3   6      114.88      118.07      3.79 o 
   1   3   6      111.92       91.86      5.16 o 
   2   3   6      339.11      315.51     12.31 o 
   3   3   6        9.07       11.98      2.33 o 
   4   3   6      175.67      163.75      7.99 o 
   5   3   6      314.56      286.39     12.65 o 
  -8   4   6        4.83        4.49      2.66 o 
  -7   4   6      120.00      110.16      6.99 o 
  -6   4   6      111.29      115.49      6.82 o 
  -5   4   6        8.48       11.48      2.50 o 
  -4   4   6       23.95       26.63      3.16 o 
  -3   4   6       67.51       82.71      4.99 o 
  -2   4   6      117.35      117.82      4.00 o 
  -1   4   6     1057.70     1122.65     27.94 o 
   0   4   6        0.76        0.00      2.16 o 
   1   4   6        1.00        0.00      2.00 o 
   2   4   6      250.36      224.32      9.49 o 
   3   4   6       20.67       19.97      2.83 o 
   4   4   6       26.77       26.79      3.66 o 
   5   4   6        6.90        5.88      2.08 o 
  -7   5   6      283.65      283.40     12.98 o 
  -6   5   6       22.20       22.63      3.33 o 
  -5   5   6      212.99      239.63     10.82 o 
  -4   5   6        4.37        4.16      2.16 o 
  -3   5   6       43.73       48.18      4.08 o 
  -2   5   6      167.47      153.74      5.00 o 
  -1   5   6       50.27       47.66      2.83 o 
   0   5   6      448.55      433.83     16.31 o 
   1   5   6      223.49      216.00      9.15 o 
   2   5   6      721.03      628.86     23.13 o 
   3   5   6        2.78        5.49      2.16 o 
   4   5   6       82.06       77.71      5.49 o 
  -7   6   6      177.08      198.86     10.15 o 
  -6   6   6       32.26       27.46      3.66 o 
  -5   6   6       61.92       62.07      4.83 o 
  -4   6   6      214.56      247.78     10.98 o 
  -3   6   6     1029.88     1082.43     28.37 o 
  -2   6   6      543.47      583.96     15.24 o 
  -1   6   6      399.40      400.55     15.31 o 
   0   6   6      148.59      147.94      7.16 o 
   1   6   6       39.98       42.60      3.99 o 
   2   6   6      251.54      247.29     10.48 o 
   3   6   6        9.35       10.98      2.66 o 
  -7   7   6      115.66      119.82      7.65 o 
  -6   7   6       20.45       14.64      3.16 o 
  -5   7   6       33.18       34.78      4.16 o 
  -4   7   6      107.14      107.45      4.22 o 
  -3   7   6        2.80        3.81      1.52 o 
  -2   7   6        1.14        2.66      2.33 o 
  -1   7   6      185.10      188.54      8.49 o 
   0   7   6      140.96      146.11      7.32 o 
   1   7   6      119.52      136.46      6.82 o 
   2   7   6      302.67      295.54     12.31 o 
  -6   8   6       54.78       51.92      4.99 o 
  -5   8   6       19.10       16.64      3.00 o 
  -4   8   6       28.44       35.11      2.76 o 
  -3   8   6       20.71       22.96      3.33 o 
  -2   8   6       23.92       31.95      3.83 o 
  -1   8   6      178.23      184.05      8.65 o 
   0   8   6        1.22        4.33      2.50 o 
   1   8   6        9.21       12.31      2.50 o 
  -4   9   6       29.31       34.28      3.83 o 
  -3   9   6        0.52        0.00      2.66 o 
  -2   9   6        3.07        0.33      2.83 o 
  -1   9   6       31.75       39.61      4.49 o 
   1 -14   7      161.18      167.66     13.15 o 
   2 -14   7       12.27       14.10      2.52 o 
   3 -14   7       11.41       12.25      2.43 o 
  -1 -13   7        1.53        3.02      1.92 o 
   0 -13   7      132.93      123.00      5.60 o 
   1 -13   7        1.74        2.58      1.99 o 
   2 -13   7       46.16       55.86      6.24 o 
   3 -13   7       13.65       11.19      2.36 o 
   4 -13   7       76.72       73.22      5.66 o 
   5 -13   7        9.05       14.98      3.33 o 
  -2 -12   7        7.19        8.54      5.33 o 
  -1 -12   7       35.20       38.63      3.20 o 
   0 -12   7        1.59        1.29      2.25 o 
   1 -12   7       37.28       37.66      4.33 o 
   2 -12   7       95.04      102.50      6.16 o 
   3 -12   7      104.37      111.99      5.11 o 
   4 -12   7        6.79        6.99      2.50 o 
   5 -12   7      164.20      158.76      8.65 o 
  -3 -11   7       17.00       17.84      2.35 o 
  -2 -11   7        7.69        7.37      1.91 o 
  -1 -11   7      180.29      172.44      6.43 o 
   0 -11   7       30.01       30.37      6.41 o 
   1 -11   7      134.21      151.22      8.24 o 
   2 -11   7        0.02        0.00      2.50 o 
   3 -11   7        5.13        4.49      1.84 o 
   4 -11   7        2.20        2.33      2.16 o 
   5 -11   7       58.61       56.58      4.83 o 
   6 -11   7        0.38        1.00      2.16 o 
  -4 -10   7        0.01        3.50      3.41 o 
  -3 -10   7       53.91       63.45      3.88 o 
  -2 -10   7        0.05        0.24      2.91 o 
  -1 -10   7       34.34       40.19      4.91 o 
   0 -10   7        0.48        0.00      1.45 o 
   1 -10   7       40.52       35.38      2.80 o 
   2 -10   7       87.95       86.90     12.06 o 
   3 -10   7        0.13        0.00      1.91 o 
   4 -10   7        0.51        0.00      1.83 o 
   5 -10   7       41.74       25.79      3.33 o 
   6 -10   7        0.58        4.99      2.33 o 
   7 -10   7       12.16       19.80      3.33 o 
  -5  -9   7       81.71       99.68      8.65 o 
  -4  -9   7      175.82      187.31      7.32 o 
  -3  -9   7       42.51       41.67      3.32 o 
  -2  -9   7       55.05       50.40      3.39 o 
  -1  -9   7       16.97       13.66      1.97 o 
   0  -9   7       27.32       24.48      2.37 o 
   1  -9   7        6.71        5.26      1.56 o 
   2  -9   7       31.13       31.66      2.63 o 
   3  -9   7      332.76      315.97      9.63 o 
   4  -9   7        8.02        7.75      1.47 o 
   5  -9   7       34.75       42.11      2.70 o 
   6  -9   7       50.34       45.84      3.06 o 
   7  -9   7       15.25       17.80      2.29 o 
  -5  -8   7      491.16      508.94     15.23 o 
  -4  -8   7      388.80      397.12     12.17 o 
  -3  -8   7      437.33      455.35     13.48 o 
  -2  -8   7       72.39       70.26      3.87 o 
  -1  -8   7       30.02       11.15      2.33 o 
   0  -8   7      768.58      771.63     21.01 o 
   1  -8   7       32.15       29.29      3.83 o 
   2  -8   7      168.17      155.60      5.03 o 
   3  -8   7       80.47       68.83      3.33 o 
   4  -8   7        0.25        0.49      1.11 o 
   5  -8   7        2.13        0.39      2.08 o 
   6  -8   7        0.62        1.32      1.47 o 
   7  -8   7       20.90       19.01      2.58 o 
  -6  -7   7       33.25       31.18      7.82 o 
  -5  -7   7      201.50      202.59      7.53 o 
  -4  -7   7       70.59       76.08      4.27 o 
  -3  -7   7      216.93      229.33      7.75 o 
  -2  -7   7      236.84      253.22      8.10 o 
   0  -7   7       25.00       22.45      2.27 o 
   1  -7   7       45.58       46.26      2.18 o 
   2  -7   7       68.11       72.22      4.33 o 
   3  -7   7       61.42       58.70      2.70 o 
   4  -7   7       87.57      100.24      3.82 o 
   5  -7   7        0.96        4.54      1.35 o 
   6  -7   7       36.17       32.46      2.59 o 
   7  -7   7       12.72       13.20      2.25 o 
  -6  -6   7        5.38        5.49      4.16 o 
  -5  -6   7       23.61       18.47      2.70 o 
  -4  -6   7      116.96      117.99      5.33 o 
  -3  -6   7       21.79       18.60      2.34 o 
  -2  -6   7       53.94       64.23      3.55 o 
  -1  -6   7       87.80       81.92      2.74 o 
   0  -6   7      149.01      160.68      4.77 o 
   1  -6   7        4.09        4.73      0.83 o 
   2  -6   7      116.15      125.60      4.00 o 
   3  -6   7      372.83      392.92     10.53 o 
   4  -6   7      233.71      248.56      7.24 o 
   5  -6   7       20.16       23.06      1.99 o 
   6  -6   7        1.81        1.71      1.35 o 
   7  -6   7      117.75      132.60      5.18 o 
  -7  -5   7       16.65        1.16      3.66 o 
  -6  -5   7       23.38       17.13      2.65 o 
  -5  -5   7      379.62      381.24     11.60 o 
  -4  -5   7       48.12       39.44      5.16 o 
  -3  -5   7       25.56       41.76      3.35 o 
  -2  -5   7       29.71       36.72      2.93 o 
  -1  -5   7      447.52      506.89     17.47 o 
   0  -5   7       24.56       20.73      1.40 o 
   1  -5   7      182.66       72.89      3.00 o 
   2  -5   7     1194.73     1216.89     37.69 o 
   3  -5   7        1.24        4.00      1.11 o 
   4  -5   7        6.51        5.10      1.28 o 
   5  -5   7        0.17        0.24      1.16 o 
   6  -5   7        1.27        0.75      2.00 o 
   7  -5   7       19.61       24.96      3.83 o 
  -7  -4   7       22.26       16.47      3.83 o 
  -6  -4   7        8.14        5.49      3.00 o 
  -5  -4   7       45.99       50.76      5.16 o 
  -4  -4   7       26.24       39.94      4.66 o 
  -3  -4   7      559.66      615.22     23.13 o 
  -2  -4   7       40.77       29.45      3.16 o 
  -1  -4   7     1404.24     1336.23    130.80 o 
   0  -4   7      171.33       72.55      3.16 o 
   1  -4   7       64.03       54.96      3.74 o 
   2  -4   7      560.99      604.77     15.35 o 
   3  -4   7        0.07        0.00      0.83 o 
   4  -4   7      102.01      106.41      3.88 o 
   5  -4   7       21.76       15.28      1.91 o 
   6  -4   7       47.79       40.77      2.82 o 
   7  -4   7       45.30       33.28      4.33 o 
  -7  -3   7       22.28       25.63      3.83 o 
  -6  -3   7      199.45      225.65     10.48 o 
  -5  -3   7      595.43      647.17     24.63 o 
  -4  -3   7     2876.27     3070.93    108.33 o 
  -3  -3   7      588.85      445.15     16.97 o 
  -2  -3   7       83.21      107.50      5.66 o 
  -1  -3   7     1108.52     1198.91     29.51 o 
   0  -3   7      872.01      904.28     22.40 o 
   1  -3   7        2.27        1.75      0.82 o 
   2  -3   7        0.06        0.36      0.68 o 
   3  -3   7        3.27        3.04      1.41 o 
   4  -3   7      148.86      162.40      5.23 o 
   5  -3   7      171.35      171.29      5.57 o 
   6  -3   7       37.32       35.11      3.99 o 
   7  -3   7        0.74        1.83      2.50 o 
  -7  -2   7       12.71       10.15      3.00 o 
  -6  -2   7       11.51       14.48      3.00 o 
  -5  -2   7      234.07      288.89     12.48 o 
  -3  -2   7      940.01      862.17     31.45 o 
  -2  -2   7      295.48      305.36     11.98 o 
  -1  -2   7     4371.94     4801.15    116.21 o 
   0  -2   7       18.07       13.41      1.29 o 
   1  -2   7      635.63      689.59     17.30 o 
   2  -2   7       42.54       58.77      2.34 o 
   3  -2   7       71.82       71.97      2.79 o 
   4  -2   7      212.95      206.21      6.16 o 
   5  -2   7       33.70       34.28      3.66 o 
   6  -2   7       55.12       53.08      4.66 o 
   7  -2   7       34.89       26.79      3.99 o 
  -8  -1   7        1.13        1.83      2.50 o 
  -7  -1   7       35.47       36.28      4.33 o 
  -6  -1   7       50.04       65.07      4.99 o 
  -5  -1   7      492.67      562.47     21.80 o 
  -4  -1   7      481.87        0.00      0.50 o 
  -3  -1   7        0.02        1.00      1.66 o 
  -2  -1   7       22.31       32.62      3.00 o 
  -1  -1   7     1669.86     1785.04     43.69 o 
   0  -1   7       15.94       19.77      1.47 o 
   1  -1   7      125.73      151.58      4.47 o 
   2  -1   7       61.86       58.52      2.32 o 
   3  -1   7      170.75      185.57      7.41 o 
   4  -1   7       13.16       11.48      2.50 o 
   5  -1   7        4.30        6.16      2.33 o 
   6  -1   7       38.52       34.61      4.16 o 
  -8   0   7       69.33       52.59      4.99 o 
  -7   0   7      130.45      130.47      7.32 o 
  -6   0   7        0.43        0.83      2.00 o 
  -5   0   7        0.64        0.67      2.00 o 
  -4   0   7       21.90       23.80      3.00 o 
  -3   0   7       95.56      111.33      5.66 o 
  -2   0   7      241.31      256.91      7.05 o 
  -1   0   7      200.58      274.18      7.41 o 
   0   0   7      182.50      217.03      6.06 o 
   1   0   7       94.39       83.71      2.91 o 
   2   0   7      369.16      376.25     13.65 o 
   3   0   7       68.89       31.95      2.83 o 
   4   0   7        0.93        2.16      1.83 o 
   5   0   7        2.25        1.66      2.16 o 
   6   0   7        2.70        0.67      2.50 o 
  -8   1   7       16.82       10.32      3.00 o 
  -7   1   7       23.71       27.46      3.66 o 
  -6   1   7       12.82       15.98      2.83 o 
  -5   1   7        9.73        8.65      2.50 o 
  -4   1   7       51.15       44.60      3.99 o 
  -3   1   7       39.11       43.77      3.66 o 
  -2   1   7        4.64        6.24      1.18 o 
  -1   1   7      619.41      671.22     16.94 o 
   1   1   7      129.65      133.13      5.33 o 
   3   1   7      199.63      186.55      8.32 o 
   4   1   7       11.33       13.15      2.66 o 
   5   1   7      215.35      200.36      9.65 o 
   6   1   7        3.10        1.83      2.50 o 
  -8   2   7       68.80       63.07      5.33 o 
  -7   2   7       22.27       17.81      3.33 o 
  -6   2   7      120.20      122.81      6.99 o 
  -5   2   7        3.32        5.99      2.16 o 
  -4   2   7        0.78        0.00      1.83 o 
  -3   2   7       54.44       60.24      4.16 o 
  -2   2   7      151.56      174.73      7.49 o 
   0   2   7        0.33        0.21      0.86 o 
   1   2   7        3.80        1.00      2.00 o 
   2   2   7       91.00       80.21      4.83 o 
   3   2   7        2.14        3.33      1.83 o 
   4   2   7        7.56       12.48      2.66 o 
   5   2   7        2.46        3.83      2.50 o 
  -8   3   7      103.95      105.00      6.99 o 
  -7   3   7        0.69        0.50      2.33 o 
  -6   3   7       99.95      111.33      6.66 o 
  -5   3   7      165.64      169.41      8.32 o 
  -4   3   7      826.65      873.99     32.45 o 
  -3   3   7       14.35       14.98      2.50 o 
  -2   3   7      222.67      209.88      6.57 o 
  -1   3   7      193.56      193.88      5.76 o 
   0   3   7       23.42       23.96      3.00 o 
   1   3   7        0.65        0.00      2.00 o 
   2   3   7       12.93       11.32      2.33 o 
   3   3   7        1.75        3.33      1.83 o 
   4   3   7      294.07      274.41     11.82 o 
   5   3   7       14.66       19.47      3.66 o 
  -7   4   7        4.58        7.65      3.00 o 
  -6   4   7        0.79        2.50      2.33 o 
  -5   4   7      146.39      153.10      7.82 o 
  -4   4   7      207.95      225.65     10.15 o 
  -3   4   7       88.59       86.08      3.53 o 
  -2   4   7     3622.80     3760.21     91.57 o 
  -1   4   7      947.74      989.24     24.83 o 
   0   4   7      599.24      574.95     21.13 o 
   1   4   7        0.19        0.00      2.00 o 
   2   4   7       25.28       26.63      3.16 o 
   3   4   7      267.30      243.13     10.48 o 
   4   4   7       29.64       30.29      3.83 o 
  -7   5   7        0.00        0.00      2.33 o 
  -6   5   7      279.33      281.57     12.65 o 
  -5   5   7       60.64       58.58      4.83 o 
  -4   5   7       75.50       80.21      5.33 o 
  -3   5   7      690.74      680.64     17.64 o 
  -2   5   7      943.95      957.31     24.18 o 
  -1   5   7      164.31      153.93      7.49 o 
   0   5   7      466.01      462.95     17.47 o 
   1   5   7      316.68      309.19     12.48 o 
   2   5   7       54.77       54.42      4.16 o 
   3   5   7      409.40      374.92     15.14 o 
  -7   6   7       78.59       67.56      5.66 o 
  -6   6   7        8.44        6.32      2.66 o 
  -5   6   7       10.46        8.99      2.66 o 
  -4   6   7        9.70       10.07      2.25 o 
  -3   6   7       69.77       65.58      3.23 o 
  -2   6   7       14.65       20.47      3.16 o 
  -1   6   7        2.21        2.83      2.50 o 
   0   6   7      608.69      585.43     21.80 o 
   1   6   7        0.51        7.99      2.33 o 
   2   6   7       19.55       20.47      3.00 o 
  -6   7   7        0.48        0.67      2.50 o 
  -5   7   7       40.58       49.42      4.66 o 
  -4   7   7       37.84       47.18      3.05 o 
  -3   7   7       10.28       12.15      2.83 o 
  -2   7   7       13.41       16.97      3.16 o 
  -1   7   7        6.70        7.65      2.83 o 
   0   7   7       10.23       12.31      3.00 o 
   1   7   7       26.24       36.61      3.66 o 
  -5   8   7       12.46       15.91      3.58 o 
  -4   8   7       64.10       77.55      5.49 o 
  -3   8   7        9.36        7.82      3.00 o 
  -2   8   7        6.36        3.66      2.83 o 
  -1   8   7        6.77       13.98      3.16 o 
   0   8   7        6.87       12.98      2.83 o 
   2 -14   8       45.49       47.44      3.94 o 
  -1 -13   8       62.20       82.72      4.58 o 
   0 -13   8      173.47      182.42      7.10 o 
   1 -13   8      126.80      140.86      6.03 o 
   2 -13   8      160.27      161.92      6.48 o 
   3 -13   8        2.40        2.52      1.96 o 
   4 -13   8        4.44        3.00      2.50 o 
  -2 -12   8        0.21        2.12      2.50 o 
  -1 -12   8        0.03        4.70      1.88 o 
   0 -12   8        0.73        0.00      3.66 o 
   1 -12   8      180.82      174.85      6.68 o 
   2 -12   8       10.13       10.65      2.19 o 
   3 -12   8       24.22       17.95      2.48 o 
   4 -12   8       17.08       23.96      3.49 o 
   5 -12   8       79.89       62.57      5.33 o 
  -3 -11   8        8.06       15.11      2.50 o 
  -2 -11   8        0.02        2.11      3.33 o 
  -1 -11   8       11.77       11.68      4.08 o 
   0 -11   8       26.38       21.25      5.33 o 
   1 -11   8       48.48       59.47      3.83 o 
   2 -11   8      110.27      117.73      5.04 o 
   3 -11   8      148.88      136.62      5.50 o 
   4 -11   8       64.53       63.90      4.99 o 
   5 -11   8       42.56       29.79      3.83 o 
   6 -11   8        3.30        2.66      2.33 o 
  -4 -10   8       17.68       22.92      2.80 o 
  -3 -10   8       43.31       49.72      3.63 o 
  -2 -10   8        5.21        3.83      2.75 o 
  -1 -10   8       24.93       18.64      2.24 o 
   0 -10   8        0.27        0.58      1.45 o 
   1 -10   8       63.97       69.75      3.75 o 
   2 -10   8      488.38      486.43     14.12 o 
   3 -10   8      144.86      137.79      7.16 o 
   4 -10   8        0.32        0.67      1.83 o 
   5 -10   8        0.30        1.83      2.16 o 
   6 -10   8        2.79        4.66      2.50 o 
  -5  -9   8       18.01       20.60      2.92 o 
  -4  -9   8        0.59        3.61      2.31 o 
  -3  -9   8        2.77        5.52      2.09 o 
  -2  -9   8        0.15        0.00      1.66 o 
  -1  -9   8       23.72       16.31      2.12 o 
   0  -9   8        0.88        1.28      2.50 o 
   1  -9   8       50.65       52.66      4.58 o 
   2  -9   8      802.92      764.59     24.71 o 
   3  -9   8        5.28        7.99      2.16 o 
   4  -9   8       11.04       11.48      2.33 o 
   5  -9   8       12.23        6.56      1.59 o 
   6  -9   8        0.11        1.58      1.91 o 
   7  -9   8        0.91        2.33      1.65 o 
  -5  -8   8       64.90       70.14     12.40 o 
  -4  -8   8      487.76      472.95     14.24 o 
  -3  -8   8        0.05        0.00      3.66 o 
  -2  -8   8       23.55       20.95      3.16 o 
  -1  -8   8        3.89        2.15      1.75 o 
   0  -8   8        2.23        0.00      1.58 o 
   1  -8   8       12.74       11.82      3.16 o 
   2  -8   8        0.32        0.00      1.50 o 
   3  -8   8        9.26        5.82      1.33 o 
   4  -8   8        6.97        3.91      1.29 o 
   5  -8   8      106.39       76.07      3.47 o 
   6  -8   8        0.16        1.67      1.47 o 
   7  -8   8       17.53       23.69      2.51 o 
  -6  -7   8        8.87        6.38      5.33 o 
  -5  -7   8      100.83       95.18      5.19 o 
  -4  -7   8       33.86       29.55      2.96 o 
  -3  -7   8       97.82       90.63      4.55 o 
  -2  -7   8       10.68        6.75      2.04 o 
  -1  -7   8       16.07       13.81      2.50 o 
   0  -7   8       18.60       20.70      2.33 o 
   1  -7   8       41.78       41.32      2.08 o 
   2  -7   8       35.33       42.77      2.32 o 
   3  -7   8        3.58        4.47      1.33 o 
   4  -7   8      100.66      119.57      4.29 o 
   5  -7   8        6.08       10.43      1.91 o 
   6  -7   8      141.23      113.39      4.53 o 
   7  -7   8       73.20       83.63      4.06 o 
  -6  -6   8        0.90        1.06      3.33 o 
  -5  -6   8      344.50      338.34     10.79 o 
  -4  -6   8      106.45      104.68      5.04 o 
  -3  -6   8        0.07        0.17      2.00 o 
  -2  -6   8      240.59      218.18     15.37 o 
  -1  -6   8       18.45       23.63      2.00 o 
   0  -6   8     1328.27     1274.04     31.33 o 
   1  -6   8       11.64        7.65      1.83 o 
   2  -6   8       13.02       17.94      1.47 o 
   3  -6   8       16.18       16.48      1.65 o 
   4  -6   8        5.76        4.52      1.28 o 
   5  -6   8       90.01       79.48      3.53 o 
   6  -6   8       24.88       20.61      2.16 o 
   7  -6   8       25.82       33.12      4.16 o 
  -7  -5   8      182.46      195.86     10.48 o 
  -6  -5   8        8.61        4.66      3.49 o 
  -5  -5   8      871.56      927.57     34.61 o 
  -4  -5   8       20.70       20.63      3.66 o 
  -3  -5   8       28.65       25.96      3.66 o 
  -1  -5   8        1.30        0.19      0.83 o 
   0  -5   8       31.55       30.95      3.16 o 
   1  -5   8        9.83       11.74      1.41 o 
   2  -5   8        1.50        0.00      1.41 o 
   3  -5   8        1.27        0.07      1.04 o 
   4  -5   8        1.38        0.94      1.16 o 
   5  -5   8        0.11        0.00      1.16 o 
   6  -5   8        3.85        3.46      1.66 o 
   7  -5   8       22.16       22.30      3.66 o 
  -7  -4   8      301.12      323.50     14.64 o 
  -6  -4   8        5.01        2.66      3.16 o 
  -5  -4   8        4.09        1.16      3.00 o 
  -4  -4   8     1335.64     1454.26     52.59 o 
  -2  -4   8      181.24       91.03      4.99 o 
  -1  -4   8        8.34       13.25      1.26 o 
   0  -4   8        0.85        0.00      1.16 o 
   1  -4   8      238.27      255.42      6.94 o 
   2  -4   8      984.16      996.19     24.88 o 
   3  -4   8      298.76      291.86      8.06 o 
   4  -4   8        4.31        2.88      1.20 o 
   5  -4   8      171.88      171.24      5.63 o 
   6  -4   8       15.03       13.31      3.00 o 
   7  -4   8       19.05       22.63      3.83 o 
  -7  -3   8        9.68        9.49      3.33 o 
  -6  -3   8       41.31       41.10      4.83 o 
  -5  -3   8      639.59      733.37     27.79 o 
  -4  -3   8       56.45       65.23      5.33 o 
  -2  -3   8      178.05      220.66      9.49 o 
  -1  -3   8      354.82      395.74     11.98 o 
   0  -3   8      677.03      709.03     17.88 o 
   1  -3   8        6.58        7.27      1.33 o 
   2  -3   8       45.77       47.56      2.23 o 
   3  -3   8        1.03        0.02      0.95 o 
   4  -3   8      105.49      103.88      3.86 o 
   5  -3   8      463.31      444.98     17.64 o 
   6  -3   8        0.84        0.00      2.16 o 
  -7  -2   8       26.18       30.79      4.16 o 
  -6  -2   8       78.41      109.33      6.82 o 
  -5  -2   8       30.35       39.44      4.49 o 
  -4  -2   8       41.37       12.31      2.16 o 
  -3  -2   8        8.08       14.14      2.66 o 
  -2  -2   8      421.14      514.73     13.34 o 
  -1  -2   8        2.37        1.70      1.11 o 
   0  -2   8      353.62      375.84      9.94 o 
   1  -2   8       24.01       21.15      1.75 o 
   2  -2   8       22.93       24.93      1.75 o 
   3  -2   8       89.40       82.58      3.20 o 
   4  -2   8        3.02        3.49      2.00 o 
   5  -2   8        4.24        7.32      2.50 o 
   6  -2   8       82.75       78.38      5.82 o 
  -7  -1   8       10.01        9.65      3.00 o 
  -6  -1   8      185.59      200.19      9.82 o 
  -5  -1   8     1285.13     1431.96     52.09 o 
  -4  -1   8      371.30      410.20     16.47 o 
  -3  -1   8        3.09        2.16      2.00 o 
  -2  -1   8      114.02      136.69      4.38 o 
  -1  -1   8      508.73      517.16     13.29 o 
   0  -1   8      296.33      287.62      7.82 o 
   1  -1   8       29.49       27.65      1.92 o 
   2  -1   8       53.35       50.78      2.58 o 
   3  -1   8       21.08       20.47      2.83 o 
   4  -1   8       48.73       50.26      3.99 o 
   5  -1   8        0.46        1.66      2.16 o 
   6  -1   8       13.14       10.65      3.16 o 
  -7   0   8      144.94      137.79      7.82 o 
  -6   0   8       12.80       11.65      2.83 o 
  -5   0   8       46.20       37.78      3.99 o 
  -4   0   8      187.50      200.36      9.15 o 
  -3   0   8      211.05      263.26     11.15 o 
  -2   0   8      130.07      150.66      4.69 o 
  -1   0   8       37.65       42.86      4.33 o 
   0   0   8       22.71       27.98      2.04 o 
   1   0   8       20.89       22.95      1.60 o 
   2   0   8       53.76       36.11      3.00 o 
   3   0   8       30.31       27.12      3.16 o 
   4   0   8       53.10       49.42      3.99 o 
   5   0   8       19.42       19.64      3.49 o 
   6   0   8       44.83       43.27      4.66 o 
  -7   1   8       43.76       47.09      4.66 o 
  -6   1   8        9.96       11.82      2.83 o 
  -5   1   8      355.71      409.37     16.64 o 
  -4   1   8      804.83      825.73     30.62 o 
  -3   1   8        0.69        1.83      1.83 o 
  -2   1   8        9.46       11.41      2.16 o 
   2   1   8       33.64       27.79      3.16 o 
   3   1   8        0.08        1.50      1.66 o 
   4   1   8      220.92      217.17      9.82 o 
   5   1   8      149.84      153.10      8.32 o 
  -7   2   8       13.36       13.81      3.16 o 
  -6   2   8      634.61      695.26     26.79 o 
  -5   2   8      194.97      218.83     10.15 o 
  -4   2   8       17.53       18.14      2.83 o 
  -3   2   8      233.20      236.68     18.64 o 
   0   2   8        5.44        6.43      1.53 o 
   1   2   8        0.47        0.00      2.00 o 
   2   2   8      267.61      246.29     10.32 o 
   3   2   8      223.49      217.66      9.49 o 
   4   2   8       99.36       92.86      5.82 o 
   5   2   8        2.15        4.16      2.50 o 
  -7   3   8        0.06        0.00      2.33 o 
  -6   3   8      454.29      476.43     19.47 o 
  -5   3   8      319.03      354.29     14.81 o 
  -4   3   8      798.75      854.18     31.78 o 
  -3   3   8      176.36      197.02      6.05 o 
  -2   3   8      513.00      484.11     12.76 o 
  -1   3   8       94.65      101.26      3.86 o 
   0   3   8      156.30      150.77      7.32 o 
   1   3   8      107.13       97.02      5.49 o 
   2   3   8      132.31      123.64      6.32 o 
   3   3   8      112.19       96.19      5.66 o 
   4   3   8      248.74      230.31     10.65 o 
  -7   4   8       95.56      105.00      6.82 o 
  -6   4   8      164.82      189.54      9.49 o 
  -5   4   8       19.41       26.96      3.49 o 
  -4   4   8      697.83      739.86     27.79 o 
  -3   4   8      163.48      167.59      5.46 o 
  -2   4   8      324.83      314.43      8.77 o 
  -1   4   8      333.13      344.14     13.65 o 
   0   4   8       47.66       37.94      3.99 o 
   1   4   8       55.21       54.75      4.33 o 
   2   4   8       55.01       51.25      3.99 o 
   3   4   8       32.24       44.27      3.99 o 
  -7   5   8        2.34        1.66      2.66 o 
  -6   5   8       31.85       29.62      3.99 o 
  -5   5   8       10.95       10.82      2.83 o 
  -4   5   8        4.09        6.14      2.41 o 
  -3   5   8       19.80       23.53      2.17 o 
  -2   5   8       93.65       91.69      5.49 o 
  -1   5   8        8.73        7.65      2.66 o 
   0   5   8        7.92        8.32      2.66 o 
   1   5   8       17.68       17.81      3.00 o 
   2   5   8       78.79       75.22      4.99 o 
   3   5   8        4.21        8.49      2.50 o 
  -6   6   8       20.57       26.63      3.83 o 
  -5   6   8       36.33       28.62      3.66 o 
  -4   6   8        0.18        4.40      1.70 o 
  -3   6   8       50.16       47.26      4.16 o 
  -2   6   8       46.45       53.92      4.66 o 
  -1   6   8       17.78       18.64      3.33 o 
   0   6   8       22.92       28.96      3.66 o 
   1   6   8       18.39       21.13      3.16 o 
   2   6   8        3.61        8.15      2.33 o 
  -5   7   8        6.34        7.94      4.99 o 
  -4   7   8        0.40        2.33      2.66 o 
  -3   7   8        3.04        5.16      2.83 o 
  -2   7   8       76.12       72.22      5.66 o 
  -1   7   8       18.76       18.97      3.49 o 
   0   7   8        2.57        5.16      2.66 o 
  -3   8   8       24.64       35.78      4.33 o 
  -2   8   8       47.61       66.73      5.66 o 
  -1 -13   9       10.26        6.65      2.20 o 
   0 -13   9        0.63        0.00      2.58 o 
   1 -13   9       54.65       63.68      4.22 o 
   2 -13   9       27.35       23.36      2.83 o 
   3 -13   9        6.34        5.36      2.08 o 
   4 -13   9       46.02       54.08      4.99 o 
  -2 -12   9        2.37        5.74      2.07 o 
  -1 -12   9       94.54       93.78      4.83 o 
   0 -12   9       53.86       63.12      4.03 o 
   1 -12   9      228.45      220.73      7.84 o 
   2 -12   9       90.61       74.85      4.20 o 
   3 -12   9        0.13        0.72      1.75 o 
   4 -12   9        1.13        2.16      2.16 o 
   5 -12   9       53.27       50.59      4.83 o 
  -3 -11   9        2.94        8.25      3.16 o 
  -2 -11   9        2.27        4.26      2.58 o 
  -1 -11   9      145.00      144.96      5.87 o 
   0 -11   9       61.87       66.34      3.82 o 
   1 -11   9       65.52       68.94      3.91 o 
   2 -11   9      358.12      371.99     11.47 o 
   3 -11   9      269.15      239.30     10.82 o 
   4 -11   9        0.03        0.00      2.16 o 
   5 -11   9        0.34        1.00      2.16 o 
   6 -11   9       10.82       11.15      3.00 o 
  -4 -10   9       67.06       73.96      4.46 o 
  -3 -10   9      315.89      333.77     13.40 o 
  -2 -10   9        5.84        4.69      1.94 o 
  -1 -10   9      161.96      163.51      6.15 o 
   0 -10   9       12.55       13.04      2.66 o 
   1 -10   9        3.87        2.90      1.66 o 
   2 -10   9       19.92       19.47      2.83 o 
   3 -10   9       85.20       87.03      5.49 o 
   4 -10   9      181.39      145.94      7.65 o 
   5 -10   9       13.75        7.65      2.50 o 
   6 -10   9       88.11       69.23      5.33 o 
  -5  -9   9        7.11        9.94      2.72 o 
  -4  -9   9       14.02       18.18      2.84 o 
  -3  -9   9       35.58       37.99      3.36 o 
  -2  -9   9        2.17        0.38      2.00 o 
  -1  -9   9        7.57        6.95      1.81 o 
   0  -9   9       42.91       43.84      3.11 o 
   1  -9   9       34.40       42.61      2.99 o 
   2  -9   9       83.66       68.89      4.66 o 
   3  -9   9      158.41      146.27      7.32 o 
   4  -9   9       55.05       69.23      4.83 o 
   5  -9   9       83.92       84.70      5.49 o 
   6  -9   9       99.65       81.77      3.94 o 
  -5  -8   9       94.58       85.65      5.07 o 
  -4  -8   9      121.04      121.18      5.68 o 
  -3  -8   9       10.69       10.66      2.32 o 
  -2  -8   9       39.00       47.33      3.47 o 
  -1  -8   9       78.77       82.62      4.08 o 
   0  -8   9       11.96        7.32      2.16 o 
   1  -8   9      316.54      310.85     12.65 o 
   2  -8   9       16.93       20.14      1.68 o 
   3  -8   9       53.07       57.16      2.87 o 
   4  -8   9       15.40       14.95      1.70 o 
   5  -8   9      323.60      292.82      8.71 o 
   6  -8   9       66.85       68.00      3.53 o 
  -6  -7   9       67.48       64.07      6.82 o 
  -5  -7   9        0.29        0.00      2.34 o 
  -4  -7   9      110.39      110.19      5.31 o 
  -3  -7   9       25.08       20.43      2.60 o 
  -2  -7   9       67.16       62.27      3.84 o 
  -1  -7   9        6.50        0.83      1.83 o 
   1  -7   9        0.68        1.30      1.91 o 
   2  -7   9      466.87      453.26     11.93 o 
   3  -7   9      134.30      124.31      4.35 o 
   4  -7   9        0.95        2.41      1.18 o 
   5  -7   9        1.57        3.10      1.35 o 
   6  -7   9       17.01       17.84      2.11 o 
  -6  -6   9        9.49        4.99      4.16 o 
  -5  -6   9       72.07       69.73      6.49 o 
  -4  -6   9       53.93       45.26      5.16 o 
  -3  -6   9        1.08        3.33      3.16 o 
  -2  -6   9        0.37        0.62      1.66 o 
  -1  -6   9        1.03        0.00      0.67 o 
   0  -6   9       23.04       21.52      3.16 o 
   1  -6   9        0.00        0.00      0.92 o 
   2  -6   9      688.78      691.46     17.64 o 
   3  -6   9      268.00      286.34      8.18 o 
   4  -6   9       17.83       15.97      1.68 o 
   5  -6   9        1.40        0.88      1.23 o 
   6  -6   9       10.57        7.70      1.68 o 
  -6  -5   9       14.98       11.32      3.99 o 
  -5  -5   9       55.66       55.75      5.82 o 
  -4  -5   9       55.83       62.90      6.16 o 
  -3  -5   9        1.85        2.33      3.00 o 
  -2  -5   9      101.83       94.19      4.16 o 
  -1  -5   9       44.27       58.77      2.67 o 
   0  -5   9       24.85       30.40      3.00 o 
   1  -5   9       86.44       86.44      3.17 o 
   2  -5   9      298.36      300.38      8.23 o 
   3  -5   9       16.65       17.54      2.08 o 
   4  -5   9        8.45        7.45      1.32 o 
   5  -5   9      413.39      369.69     10.47 o 
   6  -5   9       11.78       12.31      3.00 o 
  -7  -4   9       48.76       41.94      5.16 o 
  -6  -4   9      170.12      194.37     10.32 o 
  -5  -4   9       27.52       31.78      4.33 o 
  -4  -4   9      424.08      465.95     18.80 o 
  -3  -4   9       29.52       11.48      2.83 o 
  -2  -4   9        1.74        0.50      3.24 o 
  -1  -4   9       34.11       45.35      2.43 o 
   0  -4   9       33.53       29.17      2.20 o 
   1  -4   9     1066.07     1080.72     26.88 o 
   2  -4   9      208.00      201.28      5.88 o 
   3  -4   9        4.21        5.38      1.20 o 
   4  -4   9       53.19       50.19      2.75 o 
   5  -4   9      339.72      318.51     13.48 o 
   6  -4   9        0.17        0.50      2.16 o 
  -7  -3   9        3.76        0.00      3.16 o 
  -6  -3   9        3.62        0.00      3.00 o 
  -5  -3   9     2344.92     2537.42     90.53 o 
  -4  -3   9      131.98      131.46      7.65 o 
  -3  -3   9      270.80      305.36     12.98 o 
  -2  -3   9       61.74       64.77      5.82 o 
  -1  -3   9      250.25      278.42      7.69 o 
   0  -3   9       67.78       63.14      2.87 o 
   1  -3   9      199.07      206.11      6.00 o 
   2  -3   9       21.87       25.05      1.94 o 
   3  -3   9       40.77       38.75      2.32 o 
   4  -3   9      567.83      554.48     20.97 o 
   5  -3   9      241.94      244.79     11.15 o 
   6  -3   9        2.62        0.00      2.16 o 
  -7  -2   9        4.01        4.33      3.16 o 
  -6  -2   9        0.71        2.50      2.83 o 
  -5  -2   9      836.35      931.90     34.78 o 
  -4  -2   9       79.70       91.19      6.16 o 
  -3  -2   9        9.78       12.31      3.00 o 
  -2  -2   9      150.91      196.37      5.90 o 
  -1  -2   9      155.75      169.54      5.28 o 
   0  -2   9       27.03       31.84      2.46 o 
   1  -2   9       11.04       13.70      1.44 o 
   2  -2   9      172.42      153.53      7.07 o 
   3  -2   9      118.28      107.00      5.82 o 
   4  -2   9       60.86       61.57      4.49 o 
   5  -2   9      672.31      650.66     24.80 o 
   6  -2   9       31.03       32.45      4.49 o 
  -7  -1   9       19.90       19.30      3.66 o 
  -6  -1   9       40.31       37.11      4.49 o 
  -5  -1   9      219.71      243.79     11.32 o 
  -4  -1   9      132.30      154.26      7.99 o 
  -3  -1   9       15.75       15.81      3.00 o 
  -2  -1   9      416.18      461.30     12.16 o 
  -1  -1   9      163.13      165.21      5.28 o 
   0  -1   9      223.38      207.87      6.18 o 
   1  -1   9       47.69       43.74      2.39 o 
   2  -1   9        0.31        1.00      0.86 o 
   3  -1   9       13.79       17.81      2.83 o 
   4  -1   9      103.97       98.18      5.82 o 
   5  -1   9       42.60       38.27      4.33 o 
  -7   0   9      153.10      175.06      9.32 o 
  -6   0   9        0.15        0.00      2.50 o 
  -5   0   9      158.39      175.90      8.82 o 
  -4   0   9      454.93      481.26     18.97 o 
  -3   0   9        0.33        0.50      2.33 o 
  -2   0   9       17.82       24.89      1.99 o 
  -1   0   9       30.51       25.47      2.12 o 
   0   0   9       75.95       81.21      3.66 o 
   1   0   9       39.68       43.74      3.16 o 
   2   0   9       26.25       24.63      3.00 o 
   3   0   9        0.00        0.67      1.50 o 
   4   0   9       13.66        9.82      2.66 o 
   5   0   9        1.67        2.33      2.33 o 
  -7   1   9       29.78       29.95      3.99 o 
  -6   1   9       49.36       51.59      4.99 o 
  -5   1   9       50.04       56.75      4.99 o 
  -4   1   9        8.04        6.16      2.50 o 
  -3   1   9       32.83       26.04      2.24 o 
  -2   1   9       70.14       87.66      4.99 o 
  -1   1   9      387.40      411.90     11.06 o 
   0   1   9      239.60      240.90      9.40 o 
   1   1   9       21.40       26.29      3.16 o 
   2   1   9        3.04        4.16      2.00 o 
   3   1   9        0.05        0.00      1.66 o 
   4   1   9       88.74       74.39      5.16 o 
   5   1   9      211.31      205.85     10.15 o 
  -7   2   9       34.46       37.28      4.49 o 
  -6   2   9      247.85      249.28     11.65 o 
  -5   2   9      808.12      842.87     31.78 o 
  -4   2   9      504.06      528.35     20.63 o 
  -3   2   9      230.78      231.38      8.32 o 
  -2   2   9       79.17       80.65      4.33 o 
  -1   2   9        3.96        1.33      1.65 o 
   0   2   9      249.45      245.29     10.32 o 
   1   2   9      133.68      138.45      6.82 o 
   2   2   9        2.47        3.00      1.83 o 
   3   2   9       84.58       76.88      4.99 o 
   4   2   9       64.19       68.39      5.16 o 
  -7   3   9        0.65        0.00      2.50 o 
  -6   3   9       28.72       22.80      3.49 o 
  -5   3   9      414.58      405.04     16.64 o 
  -4   3   9      180.83      174.50      5.70 o 
  -3   3   9      160.31      176.42      5.64 o 
  -2   3   9        2.68        2.74      1.52 o 
  -1   3   9       91.25       86.20      5.33 o 
   0   3   9       35.75       41.27      4.16 o 
   1   3   9       39.47       36.44      3.66 o 
   2   3   9       28.30       27.62      3.33 o 
   3   3   9      201.24      190.04      8.99 o 
  -6   4   9       89.15       86.20      5.99 o 
  -5   4   9       74.65       78.38      5.49 o 
  -4   4   9       87.42       92.14      3.88 o 
  -3   4   9      315.06      327.30      9.29 o 
  -2   4   9      282.70      290.05     11.82 o 
  -1   4   9      207.44      187.54      8.65 o 
   0   4   9       27.37       27.62      3.49 o 
   1   4   9        2.34        2.66      2.16 o 
   2   4   9      117.88      105.50      5.99 o 
   3   4   9        0.80        3.33      2.00 o 
  -6   5   9        5.98        3.66      2.66 o 
  -5   5   9        6.84       10.33      1.94 o 
  -4   5   9      172.74      166.54      5.64 o 
  -3   5   9       10.54        6.32      2.50 o 
  -2   5   9        0.55        1.00      2.50 o 
  -1   5   9       28.11       31.62      3.83 o 
   0   5   9        3.61        7.16      2.66 o 
   1   5   9        0.01        5.82      2.33 o 
   2   5   9      148.08      135.96      7.16 o 
  -5   6   9       26.46       28.13      4.08 o 
  -4   6   9        0.08        0.00      1.63 o 
  -3   6   9        5.05        3.83      2.83 o 
  -2   6   9       37.48       35.61      4.33 o 
  -1   6   9       36.31       36.61      4.49 o 
   0   6   9        3.94        8.82      3.00 o 
  -3   7   9        1.17        0.00      2.83 o 
  -2   7   9       12.26       11.15      3.49 o 
  -1 -13  10        1.33        4.28      2.07 o 
   0 -13  10        3.09        6.67      2.27 o 
   1 -13  10       63.85       64.57      4.22 o 
   2 -13  10        3.45        5.24      2.09 o 
   3 -13  10        0.02        0.00      2.33 o 
  -2 -12  10      127.20      129.01      5.69 o 
  -1 -12  10      305.39      323.75     10.64 o 
   0 -12  10      317.78      319.98     10.47 o 
   1 -12  10        5.96        6.47      2.50 o 
   2 -12  10       11.45        6.14      2.03 o 
   3 -12  10        6.63        5.49      2.33 o 
   4 -12  10        0.00        0.00      2.16 o 
  -3 -11  10        5.32       10.49      2.41 o 
  -2 -11  10      212.08      214.23      7.79 o 
  -1 -11  10       77.90       71.59      4.06 o 
   0 -11  10        0.81        0.00      3.83 o 
   1 -11  10       67.60       72.23      4.06 o 
   2 -11  10      510.57      463.62     18.47 o 
   3 -11  10       53.64       51.25      4.49 o 
   4 -11  10       63.14       62.24      4.99 o 
   5 -11  10        8.45        5.49      2.50 o 
  -4 -10  10       89.29       94.63      5.14 o 
  -3 -10  10       11.24       13.41      2.52 o 
  -2 -10  10      260.43      268.86     13.90 o 
  -1 -10  10       41.50       42.82      3.41 o 
   0 -10  10      100.30       90.40      4.31 o 
   1 -10  10     1263.02     1246.58     45.26 o 
   2 -10  10      281.39      243.96     10.65 o 
   3 -10  10       20.28       22.47      3.00 o 
   4 -10  10       57.68       44.10      4.33 o 
   5 -10  10        4.96        6.49      2.33 o 
  -4  -9  10       62.54       69.24      4.56 o 
  -3  -9  10        1.57        1.94      2.12 o 
  -2  -9  10       94.84       92.46      4.55 o 
  -1  -9  10        1.87        1.96      1.69 o 
   0  -9  10       45.07       46.43      3.83 o 
   1  -9  10      496.62      480.09     18.47 o 
   2  -9  10      729.57      724.38     27.12 o 
   3  -9  10        3.24        3.83      2.00 o 
   4  -9  10       47.50       32.28      3.66 o 
   5  -9  10        5.10        9.15      2.50 o 
   6  -9  10       12.43       16.97      3.16 o 
  -5  -8  10       75.62       65.40      6.16 o 
  -4  -8  10       28.82       36.84      6.41 o 
  -3  -8  10      134.14      131.50      5.60 o 
  -2  -8  10       20.80       14.81      2.83 o 
  -1  -8  10       15.55       12.31      2.66 o 
   0  -8  10        0.10        0.00      1.83 o 
   1  -8  10      182.92      173.73      7.99 o 
   2  -8  10      310.78      301.87     12.31 o 
   3  -8  10       39.98       26.97      2.23 o 
   4  -8  10        0.80        1.00      1.18 o 
   5  -8  10        0.17        1.41      1.58 o 
   6  -8  10       11.52        7.81      1.75 o 
  -5  -7  10       48.90       40.94      5.16 o 
  -4  -7  10       52.16       56.58      5.49 o 
  -3  -7  10       16.05       14.14      3.16 o 
  -2  -7  10        0.20        0.00      2.66 o 
  -1  -7  10      208.91      185.05      8.49 o 
   0  -7  10        0.35        0.51      1.91 o 
   1  -7  10       52.91       60.36      2.72 o 
   2  -7  10      475.51      461.89     12.29 o 
   3  -7  10        2.07        1.00      1.18 o 
   4  -7  10       34.18       26.40      2.24 o 
   5  -7  10      262.05      214.97      6.82 o 
   6  -7  10       11.72       11.53      1.87 o 
  -6  -6  10        0.03        0.00      3.99 o 
  -5  -6  10       11.09        8.49      4.16 o 
  -4  -6  10       47.54       44.27      5.33 o 
  -3  -6  10      247.89      272.25     12.15 o 
  -2  -6  10        0.23        0.00      1.25 o 
  -1  -6  10       74.55       68.36      3.24 o 
   0  -6  10        0.58        0.30      1.11 o 
   1  -6  10       51.45       49.69      2.51 o 
   2  -6  10      424.03      432.10     11.52 o 
   3  -6  10       39.21       41.34      2.53 o 
   4  -6  10       23.30       14.19      2.75 o 
   5  -6  10      111.97       90.27      3.88 o 
   6  -6  10       60.23       53.08      4.66 o 
  -6  -5  10       16.46       21.13      4.66 o 
  -5  -5  10        6.07        2.33      3.49 o 
  -4  -5  10      230.38      246.62     11.82 o 
  -3  -5  10       11.28       14.64      3.49 o 
  -2  -5  10      315.83      302.37      8.36 o 
  -1  -5  10      158.12      173.34      5.38 o 
   0  -5  10      205.06      217.31      6.34 o 
   1  -5  10       20.17       23.19      1.88 o 
   2  -5  10      870.08      858.47     21.70 o 
   3  -5  10      234.33      244.69      7.18 o 
   4  -5  10        9.32       11.00      1.60 o 
   5  -5  10      139.35      153.43      7.99 o 
   6  -5  10       25.33       20.80      3.49 o 
  -6  -4  10        1.31        0.00      3.49 o 
  -5  -4  10      131.44      127.14      7.99 o 
  -4  -4  10      202.51      217.00     10.48 o 
  -3  -4  10       38.99       46.10      5.49 o 
  -2  -4  10        0.66        1.71      1.45 o 
  -1  -4  10      125.60      140.83      4.83 o 
   0  -4  10      485.38      493.61     12.87 o 
   1  -4  10     3639.39     3641.26     88.69 o 
   2  -4  10      433.02      424.69     11.35 o 
   3  -4  10      406.24      417.49     11.29 o 
   4  -4  10       47.68       46.59      4.16 o 
   5  -4  10      136.80      141.62      7.65 o 
   6  -4  10       85.74       89.53      6.32 o 
  -7  -3  10        3.14        0.00      3.33 o 
  -6  -3  10       34.97       22.13      4.33 o 
  -5  -3  10       77.85       72.72      6.32 o 
  -4  -3  10        6.99        6.66      3.33 o 
  -3  -3  10      103.10       89.86      6.32 o 
  -2  -3  10        0.00        2.38      2.16 o 
  -1  -3  10      119.91      139.64      5.33 o 
   0  -3  10      149.83      159.91      5.11 o 
   1  -3  10      167.54      159.15      5.00 o 
   2  -3  10       71.89       66.59      2.88 o 
   3  -3  10     1000.06     1018.79     25.71 o 
   4  -3  10       63.58       62.57      4.66 o 
   5  -3  10      658.51      624.54     23.96 o 
  -7  -2  10       19.52       11.98      3.66 o 
  -6  -2  10       19.61       14.31      3.66 o 
  -5  -2  10      222.44      224.49     10.82 o 
  -4  -2  10       64.42       79.88      6.16 o 
  -3  -2  10        8.84        9.41      1.83 o 
  -2  -2  10      217.05      225.11      6.73 o 
  -1  -2  10       14.39       15.62      1.96 o 
   0  -2  10      162.45      169.91      5.41 o 
   1  -2  10       32.42       29.98      2.23 o 
   2  -2  10      402.41      403.74     11.90 o 
   3  -2  10      152.71      145.44      7.16 o 
   4  -2  10        2.57        3.16      2.16 o 
   5  -2  10        7.80       11.32      3.00 o 
  -7  -1  10        0.18        0.83      3.00 o 
  -6  -1  10       37.79       41.60      5.16 o 
  -5  -1  10      157.69      176.89      9.15 o 
  -4  -1  10       96.86      107.17      6.66 o 
  -3  -1  10       29.85       33.36      4.33 o 
  -2  -1  10      594.93      674.37     17.40 o 
  -1  -1  10      138.36      160.58      5.40 o 
   0  -1  10       49.79       47.53      2.93 o 
   1  -1  10        0.69        1.63      1.11 o 
   2  -1  10        4.54        7.16      2.00 o 
   3  -1  10        3.40        3.66      2.00 o 
   4  -1  10        4.63        8.49      2.50 o 
   5  -1  10      302.66      291.72     12.98 o 
  -7   0  10      307.26      318.18     14.64 o 
  -6   0  10       12.54       11.32      3.33 o 
  -5   0  10      370.95      377.09     15.98 o 
  -4   0  10        0.02        0.00      2.33 o 
  -3   0  10        0.01        0.00      1.48 o 
  -2   0  10        0.30        2.57      1.60 o 
  -1   0  10       10.01       10.53      1.99 o 
   0   0  10       35.63       35.15      2.76 o 
   1   0  10      358.34      337.81     13.31 o 
   2   0  10       93.93       88.03      5.16 o 
   3   0  10        3.55        4.99      2.16 o 
   4   0  10       76.73       75.05      5.33 o 
  -7   1  10       66.20       63.24      5.82 o 
  -6   1  10        0.28        0.00      2.66 o 
  -5   1  10      883.21      918.08     34.61 o 
  -4   1  10       13.81       14.98      3.16 o 
  -3   1  10        7.17        6.34      1.83 o 
  -2   1  10        9.21       12.54      1.92 o 
  -1   1  10        2.88        5.11      1.82 o 
   0   1  10      127.94      118.15      6.32 o 
   1   1  10       49.27       49.09      3.99 o 
   2   1  10       78.88       69.89      4.49 o 
   3   1  10       57.71       55.41      4.33 o 
   4   1  10      526.27      500.89     19.80 o 
  -6   2  10       15.38       11.48      3.16 o 
  -5   2  10       76.36       82.21      5.82 o 
  -4   2  10       32.71       28.14      2.41 o 
  -3   2  10       30.02       27.69      2.29 o 
  -2   2  10      420.33      427.44     11.59 o 
  -1   2  10       71.48       78.88      5.16 o 
   0   2  10      304.31      269.09     11.32 o 
   1   2  10        0.09        2.16      2.16 o 
   2   2  10        3.98        5.99      2.16 o 
   3   2  10      177.19      158.76      7.99 o 
  -6   3  10       64.66       61.07      5.33 o 
  -5   3  10        2.22        2.83      2.50 o 
  -4   3  10      112.83      115.91      4.45 o 
  -3   3  10       39.95       31.68      2.70 o 
  -2   3  10        5.39        6.82      2.66 o 
  -1   3  10       13.51       13.81      3.00 o 
   0   3  10        1.75        3.00      2.33 o 
   1   3  10       15.07       18.47      3.00 o 
   2   3  10       17.59       17.31      2.83 o 
   3   3  10       74.28       73.89      5.16 o 
  -6   4  10        0.23        0.00      2.50 o 
  -5   4  10      153.49      151.67      5.52 o 
  -4   4  10        8.88        6.64      3.41 o 
  -3   4  10        3.61        1.73      2.58 o 
  -2   4  10       27.35       30.79      3.99 o 
  -1   4  10        3.17        4.33      2.83 o 
   0   4  10        0.05        2.66      2.50 o 
   1   4  10        0.09        3.83      2.33 o 
   2   4  10        1.13        7.16      2.33 o 
  -5   5  10      144.60      158.32      5.75 o 
  -4   5  10        2.10        0.00      1.70 o 
  -3   5  10      111.09      114.99      6.66 o 
  -2   5  10       62.09       65.23      5.33 o 
  -1   5  10      141.87      139.12      7.65 o 
   0   5  10        1.68        6.99      2.83 o 
  -3   6  10       74.10       81.37      5.99 o 
  -2   6  10        0.64        1.50      3.16 o 
  -1   6  10        1.86        7.32      3.16 o 
   0 -13  11       40.67       42.19      3.60 o 
   1 -13  11        7.76        6.43      2.14 o 
   2 -13  11       56.91       52.75      4.66 o 
   3 -13  11       80.30       60.74      5.16 o 
  -2 -12  11      191.09      206.40      7.81 o 
  -1 -12  11      324.35      336.68     15.89 o 
   0 -12  11      134.75      137.20      5.87 o 
   1 -12  11        3.20        1.83      2.16 o 
   2 -12  11       98.08       89.53      5.82 o 
   3 -12  11       44.56       37.78      4.16 o 
   4 -12  11       66.71       56.25      4.99 o 
  -3 -11  11        0.02        6.76      3.99 o 
  -2 -11  11      471.45      485.52     19.05 o 
  -1 -11  11       20.29       20.45      2.54 o 
   0 -11  11       20.09       24.63      3.16 o 
   1 -11  11      189.54      177.56      8.49 o 
   2 -11  11       46.84       46.26      4.16 o 
   3 -11  11        0.43        0.83      2.00 o 
   4 -11  11        2.91        0.83      2.16 o 
   5 -11  11        1.72        0.00      2.00 o 
  -4 -10  11       47.46       45.35      3.92 o 
  -3 -10  11       27.35       31.00      5.99 o 
  -2 -10  11       77.59       69.25      4.12 o 
  -1 -10  11       10.90       10.98      2.50 o 
   0 -10  11       94.48       86.70      5.33 o 
   1 -10  11       11.23       11.15      2.50 o 
   2 -10  11        4.75        4.83      2.16 o 
   3 -10  11       14.59       12.98      2.66 o 
   4 -10  11       17.58       14.31      2.83 o 
   5 -10  11        3.90        5.99      2.33 o 
  -4  -9  11       21.27       20.80      3.83 o 
  -3  -9  11        6.36        3.83      2.83 o 
  -2  -9  11      110.43      104.34      6.16 o 
  -1  -9  11       46.81       43.60      3.99 o 
   0  -9  11       97.40      100.01      5.66 o 
   1  -9  11        8.19       13.65      2.33 o 
   2  -9  11       22.40       19.47      2.83 o 
   3  -9  11        9.06        4.99      2.00 o 
   4  -9  11       67.25       64.07      4.83 o 
   5  -9  11        0.04        1.00      2.00 o 
  -5  -8  11       22.40       16.47      3.99 o 
  -4  -8  11      143.55      158.92      8.82 o 
  -3  -8  11       12.14       13.31      3.33 o 
  -2  -8  11      212.09      189.54      8.99 o 
  -1  -8  11      132.80      132.46      6.82 o 
   0  -8  11      196.57      195.70      8.82 o 
   1  -8  11       70.76       73.55      4.83 o 
   2  -8  11        0.72        0.83      1.66 o 
   3  -8  11        7.76        5.45      1.41 o 
   4  -8  11        5.39        7.23      1.59 o 
   5  -8  11        3.29        4.16      1.52 o 
  -5  -7  11      130.24      149.44      9.15 o 
  -4  -7  11       85.32       77.38      6.32 o 
  -3  -7  11       48.89       59.24      5.33 o 
  -2  -7  11        8.03        3.16      2.66 o 
  -1  -7  11      143.67      134.29      6.99 o 
   0  -7  11       64.32       57.74      4.33 o 
   1  -7  11      537.28      527.87     13.81 o 
   2  -7  11      643.29      647.77     16.82 o 
   3  -7  11       52.36       49.66      2.75 o 
   4  -7  11        2.24        1.77      1.35 o 
   5  -7  11        0.46        1.33      1.40 o 
  -6  -6  11       62.68       56.08      7.16 o 
  -5  -6  11        0.04        0.00      3.83 o 
  -4  -6  11        0.01        0.00      3.33 o 
  -3  -6  11       55.77       52.09      5.33 o 
  -2  -6  11       20.14       27.24      2.91 o 
  -1  -6  11      240.16      241.61      7.03 o 
   0  -6  11      102.47       97.14      3.99 o 
   1  -6  11     4262.38     4175.27    101.62 o 
   2  -6  11      828.42      816.96     20.82 o 
   3  -6  11      224.36      222.58      6.71 o 
   4  -6  11       81.43       83.93      3.64 o 
   5  -6  11        0.02        0.00      2.00 o 
  -6  -5  11        2.59        0.00      3.83 o 
  -5  -5  11       74.49       71.06      6.82 o 
  -4  -5  11       67.11       60.91      6.16 o 
  -3  -5  11     1005.75     1015.91     25.67 o 
  -2  -5  11      178.28      136.34      4.68 o 
  -1  -5  11     1083.87     1116.67     27.92 o 
   0  -5  11        2.09        1.16      1.44 o 
   1  -5  11      169.19      172.61      5.41 o 
   2  -5  11     1126.78     1113.71     27.94 o 
   3  -5  11      182.57      189.50      5.94 o 
   4  -5  11      769.15      730.27     19.12 o 
   5  -5  11        2.56        2.50      2.33 o 
  -6  -4  11       47.86       34.78      5.16 o 
  -5  -4  11       17.07       14.14      4.16 o 
  -4  -4  11       36.39       29.12      4.33 o 
  -3  -4  11       78.54       84.96      3.60 o 
  -2  -4  11       69.12       61.16      4.24 o 
  -1  -4  11       20.84       21.51      2.50 o 
   0  -4  11      396.22      403.12     10.82 o 
   1  -4  11       46.08       51.42      2.76 o 
   2  -4  11        5.90        6.90      1.23 o 
   3  -4  11      543.85      541.07     14.36 o 
   4  -4  11       19.25       23.13      3.33 o 
   5  -4  11        1.23        4.66      2.50 o 
  -6  -3  11      149.70      149.77      9.15 o 
  -5  -3  11      128.64      141.95      8.65 o 
  -4  -3  11      111.75      118.15      7.65 o 
  -3  -3  11        7.00        8.42      1.73 o 
  -2  -3  11       26.06       22.86      2.15 o 
  -1  -3  11        1.32        1.55      1.60 o 
   0  -3  11       97.18      101.06      4.58 o 
   1  -3  11      300.71      308.80      8.59 o 
   2  -3  11        0.42        1.62      0.95 o 
   3  -3  11       80.10       71.06      4.66 o 
   4  -3  11       11.49       11.65      2.83 o 
   5  -3  11      229.13      207.18     10.15 o 
  -6  -2  11        3.84        0.00      3.33 o 
  -5  -2  11      145.24      144.78      8.65 o 
  -4  -2  11       36.91       40.60      5.16 o 
  -3  -2  11       49.43       49.08      2.95 o 
  -2  -2  11        5.69        3.77      1.69 o 
  -1  -2  11        0.00        1.24      1.68 o 
   0  -2  11       10.72       12.41      1.82 o 
   1  -2  11       76.51       80.04      3.22 o 
   2  -2  11      233.36      224.82      9.65 o 
   3  -2  11        9.89       12.15      2.50 o 
   4  -2  11      144.97      130.30      7.16 o 
   5  -2  11        0.55        4.49      2.50 o 
  -6  -1  11       33.66       35.45      4.66 o 
  -5  -1  11       16.25       15.48      3.66 o 
  -4  -1  11       18.84       16.31      3.49 o 
  -3  -1  11       48.24       48.25      3.02 o 
  -2  -1  11       46.49       61.36      4.91 o 
  -1  -1  11       11.10       12.24      1.99 o 
   0  -1  11        8.08        8.07      1.70 o 
   1  -1  11      120.64      129.63      6.49 o 
   2  -1  11      147.44      132.96      6.66 o 
   3  -1  11        0.30        0.00      1.66 o 
   4  -1  11       10.31       14.48      3.00 o 
  -6   0  11        1.39        1.83      3.16 o 
  -5   0  11      148.81      152.27      8.65 o 
  -4   0  11       18.72       19.98      2.20 o 
  -3   0  11       29.77       24.63      2.32 o 
  -2   0  11       33.48       40.01      2.95 o 
  -1   0  11        3.14        0.30      1.75 o 
   0   0  11       22.42       17.14      3.00 o 
   1   0  11      488.32      433.00     16.64 o 
   2   0  11      193.11      168.91      7.99 o 
   3   0  11        0.52        6.99      2.16 o 
   4   0  11       49.51       44.60      4.49 o 
  -6   1  11        0.14        0.00      2.83 o 
  -5   1  11       18.24       15.81      3.49 o 
  -4   1  11        2.42        1.19      1.83 o 
  -3   1  11       15.69       13.78      2.06 o 
  -2   1  11        1.60        0.00      2.33 o 
  -1   1  11       70.76       67.23      4.83 o 
   0   1  11      486.93      431.50     16.64 o 
   1   1  11        0.11        4.16      2.33 o 
   2   1  11       10.89       10.65      2.50 o 
   3   1  11      137.86      128.97      6.99 o 
  -6   2  11       74.44       65.40      5.82 o 
  -5   2  11       37.23       49.02      3.24 o 
  -4   2  11       99.51       85.74      3.95 o 
  -3   2  11       12.83       13.12      2.83 o 
  -2   2  11        5.38        3.00      4.66 o 
  -1   2  11       15.45       21.63      3.33 o 
   0   2  11       13.83       19.80      3.33 o 
   1   2  11       59.28       59.91      4.66 o 
   2   2  11      127.38      110.50      6.32 o 
  -5   3  11      396.14      384.39     15.64 o 
  -4   3  11       18.37       20.92      2.41 o 
  -3   3  11       39.32       32.87      2.71 o 
  -2   3  11      210.19      220.99      9.98 o 
  -1   3  11        2.92        1.83      2.66 o 
   0   3  11       10.96       11.65      3.16 o 
   1   3  11        5.76        9.82      2.66 o 
   2   3  11       49.62       49.26      4.16 o 
  -5   4  11       43.62       34.13      4.16 o 
  -4   4  11       56.17       56.27      3.52 o 
  -3   4  11      157.07      157.09      7.99 o 
  -2   4  11      249.04      253.28     11.32 o 
  -1   4  11       35.82       37.44      4.66 o 
   0   4  11        1.39        3.99      2.66 o 
  -3   5  11       47.85       45.76      4.99 o 
  -2   5  11        4.37        3.00      3.16 o 
  -1 -12  12       14.29       18.80      3.00 o 
   0 -12  12        0.24        4.49      2.33 o 
   1 -12  12       33.26       30.79      3.83 o 
   2 -12  12       10.18        7.82      2.50 o 
   3 -12  12       52.85       39.94      4.33 o 
  -2 -11  12       22.23       26.63      3.49 o 
  -1 -11  12        0.87        2.66      2.16 o 
   0 -11  12        4.95        6.82      2.33 o 
   1 -11  12        2.29        7.32      2.33 o 
   2 -11  12        0.01        2.00      2.00 o 
   3 -11  12       90.36      102.18      6.32 o 
   4 -11  12        0.11        2.66      2.16 o 
  -3 -10  12      106.96      118.48      7.16 o 
  -2 -10  12       87.77       79.54      5.49 o 
  -1 -10  12        8.49        7.65      2.50 o 
   0 -10  12       89.11       89.86      5.49 o 
   1 -10  12       14.98       16.97      2.66 o 
   2 -10  12       89.92       87.03      5.49 o 
   3 -10  12       12.69       10.15      2.50 o 
   4 -10  12       10.16        9.65      2.50 o 
  -4  -9  12       34.46       41.77      5.16 o 
  -3  -9  12       18.09       18.47      3.49 o 
  -2  -9  12       37.67       40.10      4.33 o 
  -1  -9  12        0.58        1.50      2.16 o 
   0  -9  12        0.58        0.00      1.83 o 
   1  -9  12      186.99      173.57      8.15 o 
   2  -9  12       31.12       33.28      3.49 o 
   3  -9  12        4.57        4.33      2.00 o 
   4  -9  12        3.24        2.00      2.16 o 
   5  -9  12       59.31       54.08      4.66 o 
  -4  -8  12       45.43       52.42      5.66 o 
  -3  -8  12      209.19      208.35     10.15 o 
  -2  -8  12      383.20      399.38     16.14 o 
  -1  -8  12        9.44        6.32      2.50 o 
   0  -8  12      311.62      293.71     12.31 o 
   1  -8  12      167.85      163.91      7.82 o 
   2  -8  12      171.84      158.92      7.65 o 
   3  -8  12        2.75        2.16      1.83 o 
   4  -8  12       89.59       84.04      5.49 o 
   5  -8  12        8.62        6.58      1.70 o 
  -5  -7  12      121.87      127.47      8.65 o 
  -4  -7  12       63.45       66.56      6.16 o 
  -3  -7  12       78.55       90.03      6.32 o 
  -2  -7  12     2189.76     2115.74     75.55 o 
  -1  -7  12       63.27       73.22      5.16 o 
   0  -7  12      809.68      785.79     29.12 o 
   1  -7  12      135.98      130.42      4.40 o 
   2  -7  12       10.99       13.44      1.59 o 
   3  -7  12       38.87       42.80      2.65 o 
   4  -7  12       17.94       17.40      3.24 o 
   5  -7  12        0.07        0.00      2.00 o 
  -5  -6  12       14.45       11.32      4.49 o 
  -4  -6  12       15.22       12.81      3.99 o 
  -3  -6  12      392.01      404.38     16.64 o 
  -2  -6  12       37.48       33.95      3.99 o 
  -1  -6  12      298.05      312.27      8.80 o 
   0  -6  12      281.32      271.82      7.76 o 
   1  -6  12      201.33      203.47      6.05 o 
   2  -6  12        5.40        9.01      1.35 o 
   3  -6  12       34.50       34.64      2.41 o 
   4  -6  12       43.82       46.09      2.82 o 
   5  -6  12       59.64       65.90      5.16 o 
  -5  -5  12       78.99       74.05      7.32 o 
  -4  -5  12       20.22       20.97      4.33 o 
  -3  -5  12       61.55       51.32      2.95 o 
  -2  -5  12      187.26      173.43      5.54 o 
  -1  -5  12      299.60      308.46      8.69 o 
   0  -5  12      500.41      517.58     13.70 o 
   1  -5  12      479.55      480.81     12.76 o 
   2  -5  12       62.79       56.91      4.49 o 
   3  -5  12       34.28       35.71      2.41 o 
   4  -5  12        7.44        6.99      2.50 o 
   5  -5  12       26.99       22.47      3.66 o 
  -6  -4  12       48.25       29.45      5.16 o 
  -5  -4  12        5.68        0.00      3.83 o 
  -4  -4  12        0.01        2.83      2.25 o 
  -3  -4  12        4.20        2.91      2.00 o 
  -2  -4  12        5.17        5.29      1.66 o 
  -1  -4  12       12.85        8.46      2.25 o 
   0  -4  12      154.01      152.18      5.06 o 
   1  -4  12      573.58      569.72     14.94 o 
   2  -4  12        0.80        2.35      1.04 o 
   3  -4  12        1.92        6.16      2.16 o 
   4  -4  12        1.28        2.50      2.16 o 
  -6  -3  12        3.92        3.99      4.33 o 
  -5  -3  12       72.46       70.23      6.82 o 
  -4  -3  12       79.22       68.47      4.74 o 
  -3  -3  12       15.56       13.27      3.33 o 
  -2  -3  12       66.06       66.77      3.35 o 
  -1  -3  12       17.87       24.14      2.33 o 
   0  -3  12       27.84       29.06      2.39 o 
   1  -3  12      460.62      475.75     16.22 o 
   2  -3  12      259.45      245.29     10.32 o 
   3  -3  12        1.68        2.50      2.00 o 
   4  -3  12       20.49       19.47      3.16 o 
  -6  -2  12       81.87       77.71      7.16 o 
  -5  -2  12       32.14       26.13      4.66 o 
  -4  -2  12        7.55       10.59      2.91 o 
  -3  -2  12        5.14        4.85      1.69 o 
  -2  -2  12       13.51        9.76      1.91 o 
  -1  -2  12       43.62       53.84      3.12 o 
   0  -2  12        0.05        3.20      1.47 o 
   1  -2  12      440.51      426.01     16.47 o 
   2  -2  12       43.24       45.26      3.83 o 
   3  -2  12        1.49        5.99      2.16 o 
   4  -2  12       52.94       56.91      4.83 o 
  -6  -1  12        0.95        0.00      3.33 o 
  -5  -1  12        2.37        0.00      3.33 o 
  -4  -1  12        0.81        0.00      2.83 o 
  -3  -1  12       74.26       43.58      5.08 o 
  -2  -1  12        0.14        0.00      1.72 o 
  -1  -1  12       97.82       77.65      3.63 o 
   0  -1  12       42.09       37.78      3.83 o 
   1  -1  12      230.50      204.85      9.15 o 
   2  -1  12       29.40       32.95      3.49 o 
   3  -1  12       63.71       63.40      4.83 o 
  -6   0  12       22.68       18.14      4.16 o 
  -5   0  12       17.40       17.76      3.00 o 
  -4   0  12       17.74       10.54      4.58 o 
  -3   0  12       41.81       31.75      3.00 o 
  -2   0  12      196.56      182.64      6.16 o 
  -1   0  12       64.69       43.33      4.33 o 
   0   0  12      200.22      190.71      8.82 o 
   1   0  12       37.36       53.75      4.49 o 
   2   0  12       27.28       29.95      3.49 o 
   3   0  12      114.12       93.52      5.82 o 
  -5   1  12       28.57       34.00      3.49 o 
  -4   1  12       19.78       16.49      3.74 o 
  -3   1  12       24.57       24.24      3.58 o 
  -2   1  12        2.45        0.00      4.16 o 
  -1   1  12      135.06      116.15      6.49 o 
   0   1  12       10.26       12.15      3.00 o 
   1   1  12      619.30      579.61     22.13 o 
   2   1  12       30.45       32.12      3.66 o 
  -5   2  12       82.81       85.93      4.16 o 
  -4   2  12       54.43       44.40      3.10 o 
  -3   2  12       25.94       21.84      5.57 o 
  -2   2  12        0.32        0.00      2.66 o 
  -1   2  12       32.12       31.78      3.99 o 
   0   2  12       23.93       27.79      3.83 o 
   1   2  12       35.21       38.11      3.99 o 
  -4   3  12        4.19        1.51      3.24 o 
  -3   3  12       26.43       29.29      3.99 o 
  -2   3  12       94.09      104.51      6.66 o 
  -1   3  12        4.75        5.33      3.16 o 
   0   3  12       53.33       52.25      4.99 o 
   0 -12  13       37.88       44.43      4.33 o 
   1 -12  13       32.11       39.77      3.99 o 
   2 -12  13       22.04       23.13      3.33 o 
  -2 -11  13        6.36       10.48      2.83 o 
  -1 -11  13        5.79        7.99      2.50 o 
   0 -11  13       12.33       10.98      2.66 o 
   1 -11  13       70.91       68.56      4.99 o 
   2 -11  13        0.20        0.33      2.00 o 
   3 -11  13       11.97        9.32      2.66 o 
  -3 -10  13        0.98        4.83      3.00 o 
  -2 -10  13        4.03        6.49      2.66 o 
  -1 -10  13       39.76       38.11      3.99 o 
   0 -10  13        7.54        7.99      2.33 o 
   1 -10  13        3.55        7.49      2.33 o 
   2 -10  13        0.11        0.00      1.83 o 
   3 -10  13       14.45       19.97      3.16 o 
   4 -10  13       22.40       21.13      3.16 o 
  -3  -9  13       74.64       71.89      5.82 o 
  -2  -9  13      209.54      207.85      9.82 o 
  -1  -9  13       93.05       94.69      5.82 o 
   0  -9  13        7.31        7.49      2.33 o 
   1  -9  13       19.78       30.29      3.66 o 
   2  -9  13        6.04        6.99      2.16 o 
   3  -9  13      255.88      250.45     11.15 o 
   4  -9  13       30.45       40.10      4.16 o 
  -4  -8  13      261.03      284.39     13.31 o 
  -3  -8  13      112.19      116.82      7.32 o 
  -2  -8  13       61.48       73.22      5.49 o 
  -1  -8  13        3.45        8.82      2.66 o 
   0  -8  13      113.16      100.84      5.82 o 
   1  -8  13        2.25        4.33      2.00 o 
   2  -8  13        4.91        6.16      2.00 o 
   3  -8  13       80.37       72.89      4.99 o 
   4  -8  13      143.36      165.74      8.32 o 
  -4  -7  13      111.55       98.68      7.16 o 
  -3  -7  13       80.82       70.23      6.16 o 
  -2  -7  13        1.91        4.49      3.00 o 
  -1  -7  13        9.11       10.65      2.83 o 
   0  -7  13      112.23      115.49      6.16 o 
   1  -7  13        0.28        1.83      1.66 o 
   2  -7  13       88.07       86.85      3.59 o 
   3  -7  13        4.43        6.40      1.47 o 
   4  -7  13        4.56        5.69      1.56 o 
  -5  -6  13       16.25       12.48      4.66 o 
  -4  -6  13        7.44        1.16      3.66 o 
  -3  -6  13       19.42       13.31      3.66 o 
  -2  -6  13        0.00        3.49      2.83 o 
  -1  -6  13       17.44       20.03      1.96 o 
   0  -6  13      203.16      211.86      6.46 o 
   1  -6  13      141.05      132.65      4.47 o 
   2  -6  13       63.37       66.46      3.12 o 
   3  -6  13      107.47      107.15      4.18 o 
   4  -6  13       14.39       14.98      3.00 o 
  -5  -5  13        7.10        3.83      4.49 o 
  -4  -5  13       16.32        8.65      4.16 o 
  -3  -5  13      188.37      178.10      5.92 o 
  -2  -5  13       76.22       76.94      3.60 o 
  -1  -5  13        0.18        0.00      1.48 o 
   0  -5  13       14.64       22.23      1.99 o 
   1  -5  13      543.72      510.56     13.65 o 
   2  -5  13       11.31       14.75      2.00 o 
   3  -5  13        2.97        7.49      2.33 o 
   4  -5  13        1.25        2.83      2.16 o 
  -5  -4  13      281.58      301.04     14.48 o 
  -4  -4  13       14.16       11.45      3.33 o 
  -3  -4  13       72.53       67.71      3.57 o 
  -2  -4  13        2.79        2.20      1.72 o 
  -1  -4  13       12.45       17.27      2.04 o 
   0  -4  13        7.32        9.32      1.65 o 
   1  -4  13       56.50       70.04      3.18 o 
   2  -4  13        6.33        6.82      2.00 o 
   3  -4  13        7.40       11.65      2.66 o 
   4  -4  13       21.62       19.80      3.33 o 
  -5  -3  13        7.94       12.10      7.07 o 
  -4  -3  13        7.29        5.06      1.99 o 
  -3  -3  13        0.07        0.00      2.75 o 
  -2  -3  13      122.45       80.51      3.84 o 
  -1  -3  13      107.09      105.89      4.83 o 
   0  -3  13       18.23       20.24      2.33 o 
   1  -3  13        1.57        3.99      2.16 o 
   2  -3  13       24.29       26.79      3.16 o 
   3  -3  13       19.32       24.13      3.49 o 
  -5  -2  13       66.86       59.53      3.66 o 
  -4  -2  13       24.61       23.62      2.46 o 
  -3  -2  13       31.26       17.44      2.34 o 
  -2  -2  13        3.70        3.15      1.96 o 
  -1  -2  13       47.66       36.84      2.91 o 
   0  -2  13        4.40        3.24      2.58 o 
   1  -2  13      296.92      295.71     12.31 o 
   2  -2  13       44.79       46.10      3.99 o 
   3  -2  13        0.01        2.66      2.00 o 
  -5  -1  13       17.78       17.78      6.16 o 
  -4  -1  13       82.84       83.73      4.15 o 
  -3  -1  13       58.28       51.81      4.16 o 
  -2  -1  13        0.18        0.00      1.96 o 
  -1  -1  13      269.85      243.27     10.82 o 
   0  -1  13      297.07      284.06     11.98 o 
   1  -1  13      293.96      284.23     12.15 o 
   2  -1  13       82.14       82.54      5.33 o 
  -5   0  13        0.12        0.00      4.91 o 
  -4   0  13       19.50       11.63      6.16 o 
  -3   0  13       46.17       34.91      2.96 o 
  -2   0  13       43.63       38.34      4.83 o 
  -1   0  13       73.63       73.39      5.33 o 
   0   0  13       61.83       63.57      4.99 o 
   1   0  13      127.33      139.78      7.49 o 
   2   0  13       47.70       47.93      4.16 o 
  -4   1  13        0.30        0.00      4.33 o 
  -3   1  13        1.92        0.00      2.50 o 
  -2   1  13       44.99       49.76      4.83 o 
  -1   1  13       18.78       20.80      3.66 o 
   0   1  13        4.25        9.98      3.00 o 
   1   1  13       13.20       20.97      3.33 o 
  -3   2  13        5.26        2.83      3.00 o 
  -2   2  13        5.53        7.32      3.16 o 
  -1   2  13        8.09        8.49      3.16 o 
   0   2  13       37.76       50.42      4.83 o 
  -1 -11  14       44.01       46.76      4.33 o 
   0 -11  14        2.52        5.16      2.33 o 
   1 -11  14       66.82       76.72      5.33 o 
   2 -11  14      164.75      155.26      8.15 o 
  -2 -10  14       27.06       38.27      4.33 o 
  -1 -10  14        0.38        5.82      2.33 o 
   0 -10  14       29.11       30.79      3.66 o 
   1 -10  14       17.67       24.63      3.33 o 
   2 -10  14       25.16       34.61      3.99 o 
   3 -10  14        2.76        3.16      2.16 o 
  -3  -9  14       22.03       22.96      3.83 o 
  -2  -9  14       25.69       36.44      4.33 o 
  -1  -9  14      177.13      163.75      8.32 o 
   0  -9  14       56.89       57.08      4.49 o 
   1  -9  14        2.62        3.99      2.00 o 
   2  -9  14        5.16        5.49      2.16 o 
   3  -9  14        0.24        1.66      2.00 o 
  -3  -8  14        1.87        5.16      3.33 o 
  -2  -8  14        0.07        0.50      2.66 o 
  -1  -8  14       20.21       24.46      3.33 o 
   0  -8  14        2.53        5.33      2.33 o 
   1  -8  14       99.85      109.66      6.16 o 
   2  -8  14      101.41      100.68      5.82 o 
   3  -8  14      284.37      269.75     11.82 o 
  -4  -7  14        0.69        1.50      3.66 o 
  -3  -7  14      167.95      143.28      8.49 o 
  -2  -7  14       15.11       12.81      3.33 o 
  -1  -7  14       69.43       77.38      5.49 o 
   0  -7  14       27.61       37.94      3.83 o 
   1  -7  14        4.34        5.49      2.00 o 
   2  -7  14       36.08       41.10      3.83 o 
   3  -7  14        0.04        3.71      1.35 o 
  -4  -6  14        4.76        0.17      3.83 o 
  -3  -6  14       21.49       26.46      4.16 o 
  -2  -6  14        5.91       12.31      3.33 o 
  -1  -6  14        1.08        3.33      2.33 o 
   0  -6  14        5.53        9.69      1.56 o 
   1  -6  14       30.15       37.01      3.16 o 
   2  -6  14       17.85       19.74      2.16 o 
   3  -6  14       33.30       29.95      3.66 o 
  -4  -5  14       20.61       20.80      4.49 o 
  -3  -5  14      120.68      105.50      7.32 o 
  -2  -5  14        8.58        3.81      1.88 o 
  -1  -5  14        8.42       15.36      2.04 o 
   0  -5  14       44.25       49.41      2.87 o 
   1  -5  14      156.41      170.93      6.57 o 
   2  -5  14        0.33        2.16      1.66 o 
   3  -5  14       51.63       65.23      4.83 o 
  -4  -4  14        6.96        0.00      4.33 o 
  -3  -4  14        8.92        6.71      2.06 o 
  -2  -4  14       22.51       24.24      2.44 o 
  -1  -4  14       43.96       50.69      3.15 o 
   0  -4  14      175.14      194.44     12.40 o 
   1  -4  14      114.48      113.82      6.16 o 
   2  -4  14       20.41       21.97      3.00 o 
   3  -4  14       42.52       54.58      4.49 o 
  -4  -3  14       31.13       29.94      2.89 o 
  -3  -3  14       73.88       75.03      3.99 o 
  -2  -3  14      186.32      184.07      6.27 o 
  -1  -3  14       40.41       45.55      3.10 o 
   0  -3  14       99.28      114.75      6.24 o 
   1  -3  14       65.93       68.89      4.83 o 
   2  -3  14        0.01        4.16      2.00 o 
  -4  -2  14        4.09        0.00      4.49 o 
  -3  -2  14       21.88       17.88      2.55 o 
  -2  -2  14       81.80       68.16      3.84 o 
  -1  -2  14       23.05       28.21      2.65 o 
   0  -2  14        8.77       12.31      2.83 o 
   1  -2  14       13.66       18.80      3.00 o 
   2  -2  14        0.20        6.32      2.16 o 
  -4  -1  14        1.81        0.00      4.74 o 
  -3  -1  14       97.93       90.10      4.48 o 
  -2  -1  14       16.55       18.51      3.41 o 
  -1  -1  14        4.63        2.83      2.66 o 
   0  -1  14      138.55      145.11      7.65 o 
   1  -1  14      135.40      134.96      7.32 o 
  -3   0  14       36.41       31.69      4.91 o 
  -2   0  14       19.64       16.31      3.49 o 
  -1   0  14        0.55        6.49      3.00 o 
   0   0  14        6.65       11.65      3.00 o 
  -2   1  14       23.53       29.29      4.16 o 
   0 -10  15       39.00       44.10      4.16 o 
   1 -10  15        1.00        1.83      2.00 o 
  -2  -9  15       41.91       51.59      4.99 o 
  -1  -9  15       14.86       31.12      3.99 o 
   0  -9  15       25.00       30.45      3.83 o 
   1  -9  15        0.13        1.66      2.00 o 
   2  -9  15       14.18       18.97      3.00 o 
  -2  -8  15        0.10        7.99      2.83 o 
  -1  -8  15       45.50       49.59      4.49 o 
   0  -8  15       15.83       25.13      3.33 o 
   1  -8  15        9.97       15.64      2.66 o 
   2  -8  15       10.07       12.98      2.66 o 
  -3  -7  15       23.90       34.45      4.66 o 
  -2  -7  15        5.01       10.65      3.16 o 
  -1  -7  15      164.23      162.25      8.32 o 
   0  -7  15       19.39       26.29      3.33 o 
   1  -7  15       85.28      102.84      5.99 o 
   2  -7  15       21.12       29.62      3.66 o 
  -3  -6  15      144.99      140.45      8.32 o 
  -2  -6  15        0.98        0.00      2.83 o 
  -1  -6  15        0.23        5.49      2.66 o 
   0  -6  15        0.90        3.49      2.16 o 
   1  -6  15      233.70      236.62      9.07 o 
   2  -6  15       80.49       96.52      5.66 o 
  -3  -5  15        8.02        5.16      3.49 o 
  -2  -5  15        1.77        2.48      1.92 o 
  -1  -5  15       17.75       22.02      2.33 o 
   0  -5  15       34.15       52.59      4.16 o 
   1  -5  15       19.56       36.91      3.16 o 
   2  -5  15        5.30       10.98      2.33 o 
  -3  -4  15        1.00        0.00      1.94 o 
  -2  -4  15       14.56       15.79      2.32 o 
  -1  -4  15       14.61       20.86      2.34 o 
   0  -4  15        5.33       11.76      1.82 o 
   1  -4  15        3.51       11.82      2.50 o 
  -3  -3  15       70.86       48.21      3.43 o 
  -2  -3  15        0.23        0.00      1.92 o 
  -1  -3  15        9.52       16.04      2.58 o 
   0  -3  15        8.93       16.64      3.00 o 
  -3  -2  15       12.87       12.15      2.64 o 
  -2  -2  15       17.64       21.80      2.70 o 
  -1  -2  15        4.50        4.83      2.83 o 
   0  -2  15        0.01        5.33      2.50 o 
   0  -7  16        0.01        2.66      2.00 o 
  -1  -6  16       23.02       25.46      3.49 o 
   0  -6  16       82.09       96.02      5.99 o 
  -1  -5  16       63.47       93.01      6.41 o 
                                                 
